# Supplementary material for: Development of mental health first-aid guidelines for a person after a potentially traumatic event: A Delphi expert consensus study in Argentina and Chile
Source: BMC Psychiatry. 2024 Apr 17;24:291. doi: 10.1186/s12888-024-05631-4 (PMC11025165; doi:10.1186/s12888-024-05631-4)
Supplement: Supplementary file 2 — Supplementary Material 2: Statements that were presented to the panels and their ratings across 2 rounds of the study [file 12888_2024_5631_MOESM2_ESM.xlsx]

## Sheet: R1
		Supplementary File 1 - Round 1 evaluated items and endorsement rates by panel
		English	Spanish	Lived Experience	Professionals	Status
#	Coded	Section 1: Background information	Sección 1: Información inicial
1	1	The first aider should be aware of the initial responses that are common following a potentially traumatic event.	El asistente de primeros auxilios debe ser consciente de las respuestas iniciales que son comunes después de un evento potencialmente traumático.	96.2%	95.1%	A
2	2	The first aider must be aware of the range of symptoms that can occur in the long term due to a potentially traumatic event	El asistente debe conocer el rango de síntomas que pueden ocurrir a largo plazo debido a un evento potencialmente traumático.	80.8%	75.6%	R
3	3	The first aider should know what signs and symptoms can indicate there is a problem after a potentially traumatic event.	El asistente debe saber cuáles son los signos y síntomas que pueden indicar que hay un problema a raíz de un evento potencialmente traumático.	96.2%	90.2%	A
4	4	The first aider should be aware that people can react very differently following a potentially traumatic event and the first aider should not expect any particular reaction.	El asistente debe ser consciente de que las personas pueden reaccionar de manera muy diferente después de un evento potencialmente traumático y no debe esperar ninguna reacción en particular.	100.0%	90.2%	A
5	5	The first aider should be aware that there are cultural differences in the way people respond to a potentially traumatic event, e.g. in some cultures, expressing vulnerability or grief around strangers is not considered appropriate.	El asistente debe ser consciente de que existen diferencias culturales en la forma en que las personas responden a un evento potencialmente traumático (por ejemplo, en algunas culturas, expresar vulnerabilidad o dolor en frente de extraños no se considera apropiado).	88.5%	97.6%	A
6	6	The first aider should be aware that the person may experience survivor guilt; the feeling that it is unfair that others died or were injured, while they were not.	El asistente debe ser consciente de que la persona puede experimentar la culpa del sobreviviente; la sensación de que es injusto que otros hubieran muerto o resultaron heridos, mientras ella resultó ilesa.	88.5%	85.4%	A
		Section 2: Actions to be taken immediately at the scene of a potentially traumatic event	Sección 2: Acciones a tomar en el sitio de un evento potencialmente traumático
7	7	The first aider should determine whether or not it is safe to approach the person before taking any action (for example, danger from fire, weapons or debris)	El asistente debe determinar si es seguro acercarse a la persona antes de tomar cualquier acción (por ejemplo, peligro de incendio, armas, etc.).	84.6%	92.7%	A
8	8	The first aider should explain to the person what their role is and why they are present	Si el asistente no conoce a la persona, debe explicar cuál es su función y por qué está ahí.	88.5%	100.0%	A
9	9	The first aider should create a safe environment for the person, e.g. by moving away from traffic, fire or debris.	El asistente debe intentar crear un entorno seguro para la persona. Por ejemplo, alejándose del tráfico, incendio o escombros.	100.0%	100.0%	A
10	10	The first aider should be calm in the face of the trauma and try not to appear rushed or impatient.	El asistente debe tratar de parecer tranquilo, sin dar señales de estar apresurado o impaciente.	96.2%	87.8%	A
11	11	If helping someone they do not know, the first aider should find out the person's name and use it when talking to them	Si el asistente no conoce a la persona, debe averiguar el nombre de la persona y llamarla por su nombre cuando hable con ella.	76.9%	90.2%	R
12	12	If the person has been a victim of crime, the first aider should consider the possibility that forensic evidence may need to be collected (for example, cheek swabs, evidence on clothing or skin) and should work with the person in preserving such evidence	Si la persona ha sido víctima de un delito, el asistente debe considerar la posibilidad de que sea necesario recopilar evidencia forense (por ejemplo, evidencia en la ropa o la piel) y debe alentar a la persona a conservar dicha evidencia.	69.2%	65.9%	X
13	13	The first aider should watch for signs that the person's physical or mental state is declining, and be prepared to seek emergency medical assistance for them (for example, an apparently uninjured person may have internal injuries which reveal themselves more slowly, or a person may suddenly become disoriented).	El asistente debe estar atento a las señales de que el estado físico o mental de la persona esté disminuyendo, y estar preparado para buscar asistencia médica de emergencia para ella (por ejemplo, una persona aparentemente ilesa puede tener lesiones internas que tarden en hacerse evidentes, o una persona puede desorientarse repentinamente).	96.2%	95.1%	A
14	14	The first aider should get medical help for the person if this is needed	El asistente debe obtener ayuda médica para la persona si es necesario.	100.0%	97.6%	A
15	15	The first aider should get in contact with the appropriate emergency services (for example, ambulance, police, fire brigade)	El asistente debe ponerse en contacto con la ayuda de emergencia adecuada (por ejemplo, ambulancia, policía, bomberos).	92.3%	90.2%	A
16	16	Before taking action, the first aider should observe what help is being provided to the person and whether any additional help is needed.	Antes de actuar, el asistente debe observar qué otra ayuda ya se encuentra recibiendo la persona y si se necesita ayuda adicional.	96.2%	95.1%	A
17	17	If the person is already receiving help, the first aider should collaborate with the helpers and ask if they need additional help or a break	Si la persona ya está recibiendo ayuda, el asistente debe colaborar con los ayudantes y preguntarles si necesitan ayuda adicional o un descanso.	80.8%	82.9%	A
18	18	If help from the first aider is not needed immediately because others are already helping, they should remain on site until professional help arrives in case their help is needed	Si la ayuda de los asistentes no es necesaria inmediatamente porque hay otras personas ayudando, deben permanecer en el lugar hasta que llegue la ayuda profesional en caso de que se necesite su ayuda.	65.4%	51.2%	X
19	19	The first aider should find out what the person's immediate needs are (food, drink, shelter and clothing) and attempt to meet them	El asistente debe averiguar cuáles son las necesidades inmediatas de la persona (por ejemplo, alimentos, ropa, refugio, ayuda médica o apoyo emocional) y tratar de satisfacerlas.	84.6%	82.9%	A
20	20	The first aider should be aware of and respond to the person's comfort and dignity (eg, offering the person something to cover themselves (such as a blanket) and asking bystanders and media to go away).	El asistente debe ser consciente de la comodidad y la dignidad de la persona y responder a ella (por ejemplo. ofreciéndole a la persona algo para cubrirse (como una manta) y pidiéndole a los espectadores y a los medios que se vayan).	88.5%	92.7%	A
21	21	The first aider should try to minimize the person's exposure to potentially disturbing sights and sounds, eg injured people or flashing lights	El asistente debe tratar de minimizar la exposición de la persona a visiones y sonidos potencialmente molestos, por ejemplo, personas heridas o luces intermitentes.	76.9%	85.4%	R
22	22	Before assisting the person, the first aider should consider whether they are in a suitable emotional state to provide support to others.	Antes de ayudar a la persona, el asistente debe considerar si se encuentra en un estado emocional adecuado para brindar apoyo a los demás.	88.5%	100.0%	A
23	23	If the first aider feels that they are not emotionally capable of supporting the person, they should try to find someone else who is	Si el asistente considera que no está emocionalmente capacitado de apoyar a la persona, debe tratar de encontrar a alguien más que lo esté.	84.6%	95.1%	A
24	24	If the first aider does not feel they are in a suitable emotional state to provide support to others, the first aider should prioritise self-care over support to others.	Si el asistente no siente que está en un estado emocional adecuado para brindar apoyo a los demás, debe priorizar el cuidado personal sobre el apoyo a los demás.	61.5%	80.5%	X
25	25	If the person seems confused, the first aider should try to orient the person so that they know where they are and what the current day and time is	Si la persona parece confundida, el asistente debe intentar orientar a la persona para que sepa dónde está y cuál es el día y hora actual.	53.8%	80.5%	X
26	26	If the person seems overwhelmed or indecisive, the first aider should help them make necessary decisions. For example, guarantee their safety	Si la persona parece abrumada o indecisa, el asistente debe ayudarla a tomar las decisiones necesarias. Por ejemplo, garantizar su seguridad.	88.5%	85.4%	A
27	27	The first aider should discourage the person from making any impulsive decisions because they may not be thinking clearly	El asistente debe desalentar a la persona de tomar cualquier decisión impulsiva porque puede que no estén pensando con claridad.	88.5%	82.9%	A
28	28	The first aider should try to keep the person updated about what is happening and what is likely to happen next.	El asistente debe tratar de mantener a la persona actualizada sobre lo que está sucediendo y lo que probablemente suceda a continuación.	50.0%	65.9%	X
29	29	The first aider should provide accurate information and admit that they lack information if this is the case.	El asistente debe proporcionar información precisa y admitir que carece de información si tal fuese el caso.	65.4%	90.2%	X
30	30	If the person wants more information about the event, the first aider should try to give them all the information they ask for	Si la persona desea obtener más información sobre el evento, el asistente debe tratar de darle toda la información que solicite.	30.8%	41.5%	X
31	31	If the person does not want more information about the event, the first aider should not try to give them any	Si la persona no desea información sobre el evento, el asistente no debe darle ninguna información.	61.5%	43.9%	X
32	32	If the person has been separated from loved ones during the potentially traumatic event and wants to reconnect with them, the first aider should try to help them do so	Si la persona ha sido separada de sus seres queridos durante el evento potencialmente traumático y desea volver a conectarse con ellos, el asistente debe tratar de ayudarla a hacerlo.	61.5%	75.6%	X
33	33	The first aider should not make promises they may not be able to keep, e.g. "I'll take you home soon".	El asistente no debe hacer promesas que no pueda cumplir (por ejemplo, decirle "te llevaré a casa pronto").	80.8%	95.1%	A
34	34	If the first aider thinks that someone is not acting in the person's best interests (e.g. trying to get a media interview or stop them reporting to authorities), the first aider should try to protect the person from this.	Si el asistente considera que alguien no está actuando con la única intención de ayudar a la persona (por ejemplo, tratando de obtener una entrevista en los medios o impidiendo que se reporte a las autoridades), el asistente debe tratar de proteger a la persona de esta situación.	92.3%	90.2%	A
35	35	The first aider should try to stay with the person for as long as the person deems necessary	El asistente debe tratar de permanecer con la persona durante el tiempo que la persona considere que es necesario.	76.9%	56.1%	X
		Section 3: What to do at the site of a potentially traumatic event when professional helpers are already at the scene	Sección 3: Qué hacer en el sitio de un evento potencialmente traumático en el que hay asistentes profesionales presentes
36	36	The first aider should follow the directions of professional helpers at the scene	El asistente de primeros auxilios debe seguir las instrucciones de los ayudantes profesionales en la escena.	92.3%	87.8%	A
37	37	The first aider should not criticise the efforts of professional helpers in front of the person	El asistente no debe criticar los esfuerzos de los ayudantes profesionales frente a la persona.	80.8%	85.4%	A
38	38	If the person requests information, the first aider should find out from the professional helpers what information they are allowed to pass on to the person	Si la persona solicita información, el asistente debe averiguar con los ayudantes profesionales qué información se les permite transmitir a la persona.	80.8%	90.2%	A
39	39	In attempting to meet the person's immediate needs, the first aider should not take over the role of professional helpers who may be better able to meet those needs.	Al tratar de satisfacer las necesidades inmediatas de la persona, el asistente no debe asumir el papel de los ayudantes profesionales que pueden ser más capaces de satisfacer esas necesidades.	69.2%	73.2%	X
40	40	The first aider should not offer food or drink to the person without the permission of the professional helpers	El asistente no debe ofrecer comida o bebida a la persona sin el permiso de los ayudantes profesionales.	57.7%	56.1%	X
		Section 4: Talking about the trauma	Sección4: Hablando del trauma
41	41	The first aider should not tell the person how they should be feeling.	El asistente de primeros auxilios no debe decirle a la persona cómo debe sentirse.	92.3%	92.7%	A
42	42	The first aider should communicate with the person as an equal, rather than as a superior or expert.	El asistente debe comunicarse con la persona como un igual, en lugar de como un experto superior.	80.8%	80.5%	A
43	43	The first aider should try to remain calm when talking with the person, regardless of the person's emotional state.	El asistente debe tratar de mantener la calma cuando habla con la persona, independientemente del estado emocional de la persona.	100.0%	100.0%	A
44	44	The first aider should reassure the person that their reactions are understandable under the circumstances.	El asistente debe asegurarle a la persona que sus reacciones son esperables dadas las circunstancias.	76.9%	87.8%	R
45	45	The first aider should show the person they are listening by being patient, even when the person may not be communicating well, e.g. repeating themselves, speaking slowly or unclearly.	El asistente debe mostrar a esa persona que está escuchando pacientemente, incluso cuando la persona no se esté expresando bien (por ejemplo, repitiéndose, hablando despacio o sin claridad).	84.6%	97.6%	A
46	46	If the person starts a sensitive conversation and the first aider doesn't think this is the ideal place to talk with the person, the first aider should suggest that they find an environment that is safe, comfortable, and free from distractions	Si la persona comienza una conversación sensible y el asistente no cree que sea el lugar ideal para hablar con la persona, el asistente debe sugerirle que busquen un entorno seguro, cómodo y libre de distracciones.	61.5%	85.4%	X
47	47	If the person begins a sensitive conversation and the first aider does not think it is the ideal time or place to talk to the person, they should still have the conversation rather than delay it.	Si la persona comienza una conversación sensible y el asistente no cree que sea el momento o el lugar ideal para hablar con la persona, debe igualmente mantener la conversación en lugar de postergarla.	38.5%	48.8%	X
48	48	The fist aider should avoid touching the person without their permission even if, given their previous knowledge of each other, physical contact is normal in their relationship.	El asistente debe evitar tocar a la persona sin su permiso, incluso si el contacto físico, dado su previo conocimiento mutuo, es habitual en su relación.	69.2%	73.2%	X
49	49	The first aider should not tell the person to "snap out of it", "move on" or "focus on the positive" because the impacts of potentially traumatic events cannot be overcome by the person's will power alone.	El asistente no debe decirle a la persona que "no se centre tanto en sí misma", "siga adelante" o "se centre en lo positivo" porque los impactos de eventos potencialmente traumáticos no pueden ser superados solo por la fuerza de voluntad de la persona.	76.9%	87.8%	R
		Talking about the person's feelings	Hablando de los sentimientos de la persona
50	50	The first aider should encourage the person to talk about their feelings, but only if the person feels ready to do so	El asistente de primeros auxilios debe alentar a la persona a hablar sobre sus sentimientos, pero solo si la persona se siente preparada para hacerlo.	57.7%	73.2%	X
51	51	If the person does not want to talk to the first aider about how they are feeling, the first aider should encourage them to consider calling a helpline or using other community resources	Si la persona no desea hablar con el asistente sobre cómo se siente, éste debe alentarla a que considere llamar a una línea de ayuda o utilizar otros recursos de la comunidad.	73.1%	65.9%	X
52	52	The first aider should avoid saying things that discourage the person from expressing their feelings (for example, "Don't cry" or "calm down")	El asistente debe evitar decir cosas que desanimen a la persona a expresar sus sentimientos (por ejemplo, "No llores" o "cálmate").	84.6%	100.0%	A
		Talking about the person's experience	Hablando de las experiencias de la persona
53	53	The first aider should not tell the person that they understand how the person feels	El asistente no debe decirle a la persona que "entiende cómo se siente".	46.2%	46.3%	X
54	54	The first aider must be aware that the person may not remember all the details of a potentially traumatic event	El asistente de primeros auxilios debe ser consciente de que la persona puede no recordar todos los detalles de un evento potencialmente traumático.	88.5%	97.6%	A
55	55	The first aider should express their understanding of the situation by saying something like "I'm so sorry about what happened."	El asistente debe expresar su comprensión de la situación diciendo algo como "Lamento mucho lo que pasó".	38.5%	53.7%	X
56	56	If the first aider doesn't know what to say, they shouldn't be afraid to admit it	Si el asistente no sabe qué decir, no debe tener miedo de admitirlo.	69.2%	70.7%	X
57	57	If the person repeatedly talks about the potentially traumatic event, the first aider should be willing to listen	Si la persona habla repetitivamente sobre el evento potencialmente traumático, el asistente debe escucharla.	88.5%	87.8%	A
58	58	If the person is reluctant to trust the first aider, the first aider should be patient and ask the person if they can help in any way	Si la persona está reticente a confiar en el asistente, el asistente debe ser paciente y preguntar a la persona si puede ayudar de alguna manera.	84.6%	100.0%	A
59	59	The first aider should tell the person that what happened was not their fault, only if they know this to be true	El asistente debe decirle a la persona que lo que sucedió no fue culpa suya, únicamente si sabe que esto es cierto.	30.8%	43.9%	X
60	60	If the person feels guilty about something they did or did not do related to the potentially traumatic event, the first aider should point out everything they did right	Si la persona se siente culpable por algo que hizo o no hizo relacionado con el evento potencialmente traumático, el asistente debe señalarle todo lo que hizo bien.	61.5%	48.8%	X
61	61	The first aider must not say anything that implies that what happened was the the person's fault	El asistente no debe decir nada que implique que lo que sucedió fue culpa de la persona.	88.5%	95.1%	A
62	62	The first aider must not say anything to imply that the person should have reacted or done something differently at the time of the potentially traumatic event	El asistente no debe decir nada que implique que la persona debería haber reaccionado o hecho algo diferente en el momento del evento potencialmente traumático.	92.3%	97.6%	A
63	63	The first aider should not avoid talking about the person's experiences	El asistente no debe evitar hablar sobre las experiencias de la persona.	57.7%	63.4%	X
64	64	The first aider should avoid saying things which minimise the person's experience, such as "it could have been worse" or "you will be fine" or "you should have got over this already"	El asistente no debe minimizar la experiencia de la persona (por ejemplo, "Podría haber sido peor" o "Estarás bien" o "Ya deberías haber superado eso").	92.3%	92.7%	A
65	65	The first aider should not force the person to talk about a potentially traumatic event or their feelings about it	El asistente no debe obligar a la persona a hablar sobre un evento potencialmente traumático o sobre sus sentimientos al respecto.	92.3%	97.6%	A
66	66	The first aider should not probe into the details of the potentially traumatic event	El asistente no debe sondear los detalles del evento potencialmente traumático.	57.7%	70.7%	X
67	67	The first aider should not offer religious solace by saying things like "God has reasons"	El asistente no debe ofrecer consuelo religioso diciendo cosas como "Dios tiene razones".	80.8%	78.0%	R
68	68	The first aider should not interrupt the person to share their own feelings and experiences.	El asistente no debe interrumpir a la persona para compartir sus propios sentimientos y experiencias.	80.8%	92.7%	A
69	69	If the first aider has personally experienced trauma, they should not share the details of this unless asked	Si el asistente ha experimentado personalmente un trauma, no debe compartir los detalles de esto a menos que se le pregunte.	65.4%	70.7%	X
70	70	The first aider should not compare the person's experience of trauma with anyone else's.	El asistente no debe comparar la experiencia traumática de la persona con la experiencia de otra persona.	88.5%	92.7%	A
71	71	If the person feels ashamed or guilty about how they reacted during a potentially traumatic event, the first aider should reassure the person that people do not consciously choose how to respond in these situations as these reactions are often automatic and instinctual.	Si la persona se siente avergonzada o culpable por la forma en que reaccionó durante un evento potencialmente traumático, el asistente debe asegurarle a la persona que la gente no elige conscientemente cómo responder en estas situaciones, ya que estas reacciones suelen ser automáticas e instintivas.	96.2%	82.9%	A
72	72	If the person starts to cry, or seems to be trying not to cry, the first aider should tell the person that it is okay to cry or express any feelings they are experiencing.	Si la persona comienza a llorar, o parece estar tratando de no llorar, el asistente debe decirle a la persona que está bien llorar o expresar cualquier sentimiento que esté experimentando.	84.6%	78.0%	R
73	73	If the person wants to tell their full story about the potentially traumatic event, the first aider should give the person enough time to do so	Si la persona quiere contar su historia completa sobre el evento potencialmente traumático, el asistente debe darle a la persona el tiempo suficiente para hacerlo.	96.2%	92.7%	A
		Dealing with challenges during the conversation	Lidiando con los desafíos durante la conversación
74	74	If the person wants to talk about the potentially traumatic event but this is too distressing for the first aider, they should find someone else for the person to talk to.	Si la persona quiere hablar sobre el evento potencialmente traumático, pero esto es demasiado angustiante para el asistente de primeros auxilios, éste debe encontrar a alguien más con quien la persona pueda hablar.	84.6%	95.1%	A
75	75	The first aider should be aware that behavior such as withdrawal, irritability, and moodiness may be a response to the potentially traumatic event, and should try not to take it personally	El asistente debe saber que el comportamiento, como la retracción, la irritabilidad y el mal humor, puede ser una respuesta al evento potencialmente traumático, y debe tratar de no tomarlo personalmente.	96.2%	100.0%	A
76	76	The first aider should try to be caring, even if they find the person's behaviour is challenging.	El asistente debe tratar de ser amable, incluso si encuentra que el comportamiento de la persona es desafiante.	88.5%	90.2%	A
77	77	If the person seems distressed by the conversation, the first aider should ask the person if they need to take a short break	Si la persona parece estar angustiada por la conversación, el asistente debe preguntar a la persona si necesita tomar un breve descanso.	73.1%	87.8%	R
78	78.1	If the person seems to be 'spaced out', 'shuts down' or is struggling to communicate, the first aider should not assume that the person does not want to talk.	Si la persona parece estar "atontada", "ensimismada" o está teniendo dificultades para comunicarse, el asistente debe: - No asumir que la persona no quiere hablar	76.9%	90.2%	R
79	78.2	If the person seems to be 'spaced out', 'shuts down' or is struggling to communicate, the first aider should encourage the person to move around a bit, for example change their posture, do some stretches	Si la persona parece estar "atontada", "ensimismada" o está teniendo dificultades para comunicarse, el asistente debe: - Alentar a la persona a moverse un poco, por ejemplo cambiar su postura, hacer algunos estiramientos	50.0%	39.0%	X
80	78.3	If the person seems to be 'spaced out', 'shuts down' or is struggling to communicate, the first aider should ask the person what they need at this moment.	Si la persona parece estar "atontada", "ensimismada" o está teniendo dificultades para comunicarse, el asistente debe: - Preguntar a la persona qué necesita en este momento	92.3%	95.1%	A
81	78.4	If the person seems to be 'spaced out', 'shuts down' or is struggling to communicate, the first aider should not force the person to talk about what is distressing them.	Si la persona parece estar "atontada", "ensimismada" o está teniendo dificultades para comunicarse, el asistente debe: - No obligar a la persona a hablar sobre lo que la está angustiando	88.5%	95.1%	A
82	78.5	If the person seems to be 'spaced out', 'shuts down' or is struggling to communicate, the first aider should offer to talk at another time	Si la persona parece estar "atontada", "ensimismada" o está teniendo dificultades para comunicarse, el asistente debe: - Ofrecerle hablar en otro momento	76.9%	80.5%	R
		When the person is experimenting flashbacks	Cuando la persona experimenta flashbacks
83	79	If the person experiences flashbacks or vivid memories, the first aider should ask the person how they would like to be supported if they were to experience these memories again	Si la persona experimenta flashbacks o recuerdos vívidos, el asistente debe preguntarle a la persona cómo desea que se le brinde apoyo si volviese a experimentar estos recuerdos nuevamente.	76.9%	68.3%	X
84	80.1	If the person experiences flashbacks, the first aider should: - Tell them that even though it seems real, it is not actually happening.	Si la persona experimenta un flashback, el asistente debe: - Decirle que, aunque parece real, en realidad eso no está sucediendo	73.1%	73.2%	R
85	80.2	If the person experiences flashbacks, the first aider should: - Remind the person that they are safe	Si la persona experimenta un flashback, el asistente debe: - Recordar a la persona que está a salvo	100.0%	92.7%	A
86	80.3	If the person experiences flashbacks, the first aider should: - Draw the person's attention to the here and now, for example referencing the immediate surroundings.	Si la persona experimenta un flashback, el asistente debe: - Llamar la atención sobre el aquí y el ahora, por ejemplo, haciendo referencia al entorno inmediato	80.8%	85.4%	A
87	80.4	If the person experiences flashbacks, the first aider should: - Offer them a glass of water	Si la persona experimenta un flashback, el asistente debe: - Ofrecer un vaso de agua	61.5%	39.0%	X
88	80.5	If the person experiences flashbacks, the first aider should: - Avoid sudden movements or anything that may startle them.	Si la persona experimenta un flashback, el asistente debe: - Evitar movimientos bruscos o cualquier cosa que pueda asustarla	84.6%	87.8%	A
89	80.6	If the person experiences flashbacks, the first aider should: - Avoid touching the person	Si la persona experimenta un flashback, el asistente debe: - Evitar tocarla	53.8%	61.0%	X
		Section 5: Experiences of abuse	Sección 5: Experiencias de abuso
90	81.1	If the person discloses any abuse associated with criminal activity, the first aider should: - Encourage the person to report it to the police, if it is safe to do so	Si la persona revela algún abuso asociado con una actividad criminal, el asistente de primeros auxilios debe: - Alentar a la persona a denunciarlo a la policía, si es seguro hacerlo	92.3%	73.2%	R
91	81.2	If the person discloses any abuse associated with criminal activity, the first aider should: - Report it to the police, if it is safe to do so	Si la persona revela algún abuso asociado con una actividad criminal, el asistente de primeros auxilios debe: - Denunciarlo a la policía, si es seguro hacerlo	69.2%	61.0%	X
92	81.3	If the person discloses any abuse associated with criminal activity, the first aider should: - Encourage the person to seek help from an appropriate support service	Si la persona revela algún abuso asociado con una actividad criminal, el asistente de primeros auxilios debe: - Alentar a la persona a buscar ayuda de un servicio de apoyo adecuado	100.0%	100.0%	A
93	82	If the first aider will report any criminal activity to the police, they should let the person know beforehand.	Si el asistente informa cualquier actividad criminal a la policía, debe antes avisar a la persona que lo va a hacer.	69.2%	82.9%	X
94	83	The first aider should be aware of any local mandatory reporting laws	El asistente debe estar al tanto de cualquier ley local de notificación obligatoria.	84.6%	95.1%	A
95	84	The first aider should be aware that the person who has experienced abuse may not trust easily and may be reluctant to seek support from others.	El asistente debe ser consciente de que la persona que ha sufrido abuso puede no confiar fácilmente y puede ser reacia a buscar apoyo de otros.	100.0%	97.6%	A
96	85	If the person discloses abuse, the first aider should listen to them and not feel that they have to provide solutions or advice.	Si la persona revela un abuso, el asistente debe escucharla y saber que no tiene que proporcionar soluciones o consejos.	73.1%	78.0%	R
97	86.1	If the person discloses that the abusive situation continues, the first aider should: - Encourage the person to tell the perpetrator to stop, if it is safe to do so	Si la persona revela que la situación de abuso persiste, el asistente debe: - Alentar a la persona a decirle al perpetrador que se detenga, si es seguro hacerlo	53.8%	31.7%	X
98	86.2	If the person discloses that the abusive situation continues, the first aider should: - Encourage the person to tell the perpetrator how it is affecting them, if it is safe to do so	Si la persona revela que la situación de abuso persiste, el asistente debe: - Alentar a la persona a decirle al perpetrador cómo la está afectando, si es seguro hacerlo	50.0%	26.8%	X
99	87	If the first aider sees physical signs of abuse (for example, repeated bruising), they should discuss their concerns with the person.	Si el asistente ve signos físicos de abuso (por ejemplo, moretones repetidos), debe discutir sus preocupaciones con la persona.	57.7%	82.9%	X
100	88	If the first aider expresses their concerns about signs of physical abuse and the person dismisses them, the first aider should be aware that it does not necessarily mean that their concerns are misplaced.	Si el asistente expresa sus inquietudes sobre los signos de abuso físico y la persona lo rechaza, el asistente debe tener en cuenta que no significa necesariamente que sus preocupaciones estén fuera de lugar.	92.3%	95.1%	A
101	89	If the person dismisses the first aider's concerns, and the first aider sees possible signs of abuse again in the future, they should raise their concerns with the person again.	Si la persona desestima las preocupaciones del asistente, y éste ve posibles signos de abuso en el futuro, debe volver a plantear sus preocupaciones con la persona.	84.6%	92.7%	A
102	90	If the first aider expresses their concerns about signs of physical abuse and the person dismisses them and becomes angry, the first aider should apologise to the person.	Si el asistente expresa sus inquietudes sobre los signos de abuso físico y la persona lo rechaza y se enoja, el asistente debe disculparse con la persona.	26.9%	31.7%	X
103	91.1	If the first aider is concerned that the person is at risk of harm from another person, they should: - Work with the person to identify what steps to take next to keep them safe	Si el asistente está preocupado de que la persona corre el riesgo de sufrir daños por parte de otra persona, debe: - Trabajar con la persona para identificar qué pasos tomar a continuación para mantenerla segura	92.3%	95.1%	A
104	91.2	If the first aider is concerned that the person is at risk of harm from another person, they should: - Offer options to keep the person safe, for example by helping them find alternative accommodation	Si el asistente está preocupado de que la persona corre el riesgo de sufrir daños por parte de otra persona, debe: - Ofrecer opciones para mantener a la persona segura, por ejemplo, ayudándola a encontrar alojamiento alternativo	84.6%	92.7%	A
105	91.3	If the first aider is concerned that the person is at risk of harm from another person, they should: - Help the person identify other people who can provide support	Si el asistente está preocupado de que la persona corre el riesgo de sufrir daños por parte de otra persona, debe: - Ayudar a la persona a identificar a otras personas que puedan brindar apoyo	100.0%	100.0%	A
106	91.4	If the first aider is concerned that the person is at risk of harm from another person, they should: - Offer to call the police and report the situation	Si el asistente está preocupado de que la persona corre el riesgo de sufrir daños por parte de otra persona, debe: - Ofrecerse a llamar a la policía y reportar la situación	92.3%	78.0%	A	*
107	91.5	If the first aider is concerned that the person is at risk of harm from another person, they should: - Encourage the person to call an appropriate helpline (for example, family violence helpline)	Si el asistente está preocupado de que la persona corre el riesgo de sufrir daños por parte de otra persona, debe: - Alentar a la persona a llamar a una línea de ayuda adecuada (por ejemplo, la línea de ayuda para situaciones de violencia doméstica)	100.0%	95.1%	A
108	91.6	If the first aider is concerned that the person is at risk of harm from another person, they should: - Offer to call an appropriate helpline on behalf of the person, e.g. family violence helpline.	Si el asistente está preocupado de que la persona corre el riesgo de sufrir daños por parte de otra persona, debe: - Ofrecer llamar a una línea de ayuda apropiada en nombre de la persona (por ejemplo, la línea de ayuda para situaciones de violencia doméstica)	84.6%	61.0%	X
109	91.7	If the first aider is concerned that the person is at risk of harm from another person, they should: - do nothing that places themselves at risk.	Si el asistente está preocupado de que la persona corre el riesgo de sufrir daños por parte de otra persona, debe: - No hacer nada que lo ponga a sí mismo en riesgo	76.9%	73.2%	X	**
110	92.1	If the person requests the first aider not to tell anyone about the abuse they have experienced, the first aider should: - Respect their wishes at all times and in all circumstances	Si la persona le pide al asistente que no le diga a nadie sobre el abuso que ha experimentado, el asistente debe: - Respetar sus deseos siempre y en toda circunstancia	34.6%	14.6%	X
111	92.2	If the person requests the first aider not to tell anyone about the abuse they have experienced, the first aider should: - Respect their wishes, unless they are at risk of immediate harm	Si la persona le pide al asistente que no le diga a nadie sobre el abuso que ha experimentado, el asistente debe: - Respetar sus deseos, a menos que esté en riesgo de daño inmediato	88.5%	78.0%	R
112	92.3	If the person requests the first aider not to tell anyone about the abuse they have experienced, the first aider should: - Respect their wishes, unless the abuse is a crime that is mandatory to report	Si la persona le pide al asistente que no le diga a nadie sobre el abuso que ha experimentado, el asistente debe: - Respetar sus deseos, a menos que el abuso constituya un crimen que sea forzoso denunciar	80.8%	82.9%	A
113	93.1	If the first aider believes that they need to share some of the information the person has entrusted with others in order to keep them safe, they should: - Consider the possible repercussions for the person (for example, their safety or relationships)	Si el asistente cree que necesita compartir con otros alguna de la información que la persona le confió para mantenerla segura, debe: - Considerar las posibles repercusiones para la persona (por ejemplo, su seguridad o relaciones)	92.3%	95.1%	A
114	93.2	If the first aider believes that they need to share some of the information the person has entrusted with others in order to keep them safe, they should: - Get the person's agreement before doing so	Si el asistente cree que necesita compartir con otros alguna de la información que la persona le confió para mantenerla segura, debe: - Obtener el acuerdo de la persona antes de hacerlo	73.1%	70.7%	R
115	93.3	If the first aider believes that they need to share some of the information the person has entrusted with others in order to keep them safe, they should: - Tell the person before doing so.	Si el asistente cree que necesita compartir con otros alguna de la información que la persona le confió para mantenerla segura, debe: - Decirle a la persona antes de hacerlo	65.4%	73.2%	X
116	94.1	If the person discloses abuse that happened in the past, the first aider should: - Tell the person that they believe them	Si la persona revela un abuso que sucedió en el pasado, el asistente debe: - Decirle a la persona que le cree	96.2%	85.4%	A
117	94.2	If the person discloses abuse that happened in the past, the first aider should: - Do not express any feelings of disbelief	Si la persona revela un abuso que sucedió en el pasado, el asistente debe: - No expresar ningún sentimiento de incredulidad	92.3%	95.1%	A
118	94.3	If the person discloses abuse that happened in the past, the first aider should: - Thank the person for telling them.	Si la persona revela un abuso que sucedió en el pasado, el asistente debe: - Agradecer a la persona por habérselo confiado	88.5%	85.4%	A
119	95.1	If the person begins to recount details of the abuse that the first aider finds distressing, the first aider should protect themselves by: - Encouraging the person to talk about other things	Si la persona comienza a relatar detalles del abuso que el asistente encuentra angustiante, el asistente debe protegerse a sí mismo mediante: - Alentando a la persona a hablar sobre otras cosas	19.2%	14.6%	X
120	95.2	If the person begins to recount details of the abuse that the first aider finds distressing, the first aider should protect themselves by: - Encourage the person to speak to a support service instead of the first aider	Si la persona comienza a relatar detalles del abuso que el asistente encuentra angustiante, el asistente debe protegerse a sí mismo mediante: - Alentar a la persona a hablar con un servicio de soporte en lugar del asistente	80.8%	97.6%	A
		Section 6: Providing support during the following weeks and months after a potentially traumatic event	Sección 6: Proporcionar apoyo en las semanas y meses posteriores a un evento potencialmente traumático
121	96	The first aider should be aware that even weeks or months following a potentially traumatic event, the person might have good days and bad days and that there is no timeline for what can be expected.	El asistente de primeros auxilios debe tener en cuenta que incluso semanas o meses después de un evento potencialmente traumático, la persona puede tener días buenos y días malos y que no hay un cronograma para lo que se puede esperar.	96.2%	95.1%	A
122	97	The first aider should tell the person that everyone processes potentially traumatic events at their own pace.	El asistente debe decirle a la persona que todos elaboran los eventos potencialmente traumáticos a su propio ritmo.	96.2%	97.6%	A
123	98	The first aider should tell the person that it is possible to recover from potentially traumatic events.	El asistente debe decirle a la persona que es posible recuperarse de eventos potencialmente traumáticos.	84.6%	80.5%	A
124	99	The first aider should tell the person about any sources of information available for survivors, e.g. information sessions, fact sheets and phone numbers for information lines.	El asistente debe informarle a la persona sobre cualquier fuente de información disponible para los sobrevivientes (por ejemplo, páginas de internet con información y números de teléfono para recibir información).	69.2%	73.2%	X
125	100	The first aider should discourage the person from making any major life decisions or big life changes, if at all possible.	El asistente debe desalentar a la persona a tomar decisiones importantes sobre la vida o grandes cambios en la vida, si es posible, en un primer momento.	53.8%	61.0%	X
126	101	The first aider should be aware that the person may be more sensitive to events or stress that can seem minor to others.	El asistente debe ser consciente de que la persona puede ser más sensible a los eventos o al estrés pese a que a otros puedan parecerles menores.	96.2%	95.1%	A
127	102	The first aider should be aware that there are many things that can remind the person of the trauma and cause distress.	El asistente debe ser consciente de que hay muchas cosas que pueden hacer recordar el trauma a la persona y causarle angustia.	96.2%	100.0%	A
128	103	The first aider should encourage the person to talk about how the trauma has affected their relationships	El asistente debe alentar a la persona a hablar sobre cómo el trauma ha afectado sus relaciones.	57.7%	39.0%	X
129	104	The first aider should be aware that the person may suddenly or unexpectedly remember details of the event and may need additional support at this time.	El asistente debe tener en cuenta que la persona puede recordar repentina o inesperadamente los detalles del evento y puede necesitar asistencia adicional en ese momento.	92.3%	100.0%	A
130	105	The first aider should be aware that anniversaries of past potentially traumatic events and media reports of similar experiences can remind the person of the trauma and they may need extra support around these times.	El asistente debe tener en cuenta que los aniversarios de eventos pasados potencialmente traumáticos y los informes de los medios de comunicación de experiencias similares pueden hacerle acordar del trauma a la persona y ella puede necesitar apoyo adicional en esos momentos.	96.2%	95.1%	A
131	106	The first aider should encourage the person to share their reactions with people they believe will be supportive	El asistente de primeros auxilios debe alentar a la persona a compartir sus reacciones con personas que cree que serán de apoyo.	76.9%	80.5%	R
132	107	The first aider should encourage the person to share their memories with people they think will support them	El asistente debe alentar a la persona a compartir sus recuerdos con personas que cree que le brindarán apoyo.	76.9%	65.9%	X
133	108	The first aider should encourage the person to use supports that are specific to their type of potentially traumatic event	El asistente debe alentar a la persona a usar apoyos que sean específicos para su tipo de evento potencialmente traumático.	84.6%	85.4%	A
134	109	If the first aider knows someone else who has had a similar experience, the first aider should suggest to the person that they might speak to them.	Si el asistente conoce a alguien más que haya tenido una experiencia similar, el asistente debe sugerirle a la persona que podría hablar con ella.	42.3%	19.5%	X
135	110	If the person has experienced a potentially traumatic event that is receiving media coverage, the first aider should encourage the person to limit their exposure to this media coverage	Si la persona ha experimentado un evento potencialmente traumático que está recibiendo cobertura de los medios, el asistente debe alentar a la persona a limitar su exposición a esta cobertura de los medios.	73.1%	78.0%	R
136	111	If the person has experienced a potentially traumatic event that is receiving media coverage, the first aider should offer to keep track of new or important information so the person does not need to monitor it constantly.	Si la persona ha experimentado un evento potencialmente traumático que está recibiendo cobertura de los medios, y la persona está intentando prestar menos atención a esas noticias, el asistente debe ofrecerle realizar un seguimiento de la información nueva o importante para que la persona no tenga que monitorearla constantemente.	69.2%	43.9%	X
137	112	The first aider should be aware of the type of professional help available to people who have experienced trauma	El asistente de primeros auxilios debe ser consciente del tipo de ayuda profesional disponible para las personas que han experimentado un trauma.	100.0%	100.0%	A
138	113	The first aider should encourage the person to seek help from a professional who treats people who have experienced trauma	El asistente debe alentar a la persona a buscar ayuda de un profesional que trata a personas que han sufrido un trauma.	88.5%	82.9%	A
		Section 7: Encouraging professional help	Sección 7: ¿Cuándo debe la persona buscar ayuda profesional?
139	114	The first aider should encourage the person to seek professional help if the post-trauma symptoms are interfering with their usual activities for 4 weeks or more	El asistente de primeros auxilios debe alentar a la persona a buscar ayuda profesional si los síntomas postraumáticos interfieren con sus actividades habituales por 4 semanas o más.	92.3%	92.7%	A
140	115	The first aider should encourage the person to seek professional help if they feel very upset or fearful for 4 weeks or more	El asistente debe alentar a la persona a buscar ayuda profesional si se siente muy molesta o temerosa por 4 semanas o más.	92.3%	82.9%	A
141	116	The first aider should encourage the person to seek professional help if they are unable to escape intense ongoing distressing feelings for 4 weeks or more	El asistente debe alentar a la persona a buscar ayuda profesional si los sentimientos de angustia siguen siendo intensos por 4 semanas o más.	92.3%	95.1%	A
142	117	The first aider should encourage the person to seek professional help if they act very differently after the potentially traumatic event for 4 weeks or more.	El asistente debe alentar a la persona a buscar ayuda profesional si actúa de manera muy diferente a como se solía comportar después del evento potencialmente traumático por 4 semanas o más.	96.2%	82.9%	A
143	118	The first aider should encourage the person to seek professional help if their important relationships are suffering as a result of the trauma (eg, if they withdraw from their carers or friends) for 4 weeks or more	El asistente debe alentar a la persona a buscar ayuda profesional si sus relaciones importantes se ven afectadas como resultado del trauma (por ejemplo, si evita a su familia o amigos) por 4 semanas o más.	92.3%	90.2%	A
144	119	The first aider should encourage the person to seek professional help if they feel jumpy or have nightmares because of or about the trauma for 4 weeks or more	El asistente debe alentar a la persona a buscar ayuda profesional si se siente nerviosa o tiene pesadillas debido a o sobre el trauma por 4 semanas o más.	84.6%	87.8%	A
145	120	The first aider should encourage the person to seek professional help if they can't stop thinking about the trauma for 4 weeks or more	El asistente debe alentar a la persona a buscar ayuda profesional si no puede dejar de pensar en el trauma por 4 semanas o más.	92.3%	82.9%	A
146	121	The first aider should encourage the person to seek professional help if they are unable to enjoy life at all as a result of the trauma for 4 weeks or more	El asistente debe alentar a la persona a buscar ayuda profesional si no puede disfrutar de la vida en absoluto como resultado del trauma por 4 semanas o más.	92.3%	85.4%	A
147	122	The first aider should encourage the person to seek professional help if they misuse alcohol or other drugs to deal with the trauma for 4 weeks or more.	El asistente debe alentar a la persona a buscar ayuda profesional si la persona abusa del alcohol u otras drogas para lidiar con el trauma.	96.2%	97.6%	A
148	123	The first aider must be aware that there are people who recover from trauma without the need for professional help	El asistente debe ser consciente de que hay personas que se recuperan de un trauma sin necesidad de ayuda profesional.	73.1%	75.6%	R
		Section 8: Adolescents	Sección 8: Adolescentes
149	124	The first aider should be aware of the ways in which an adolescent may respond differently to a potentially traumatic event compared to an adult.	El asistente de primeros auxilios debe ser consciente de las formas en que un adolescente puede responder a un evento potencialmente traumático y de que estas formas pueden ser diferentes en comparación con un adulto.	96.2%	100.0%	A
150	125	If the first aider does not have an ongoing role in the adolescent's life, the first aider should ask them if they have a trusted adult who can support them.	Si el asistente no tiene un vínculo preexistente con el adolescente, el asistente debe preguntarle si tiene un adulto de confianza que pueda apoyarlo.	92.3%	92.7%	A
151	126	If the adolescent does not have a trusted and appropriate adult to talk to, the first aider should connect them with an appropriate service, e.g. a community program, health centre or help line.	Si el adolescente no tiene un adulto confiable y apropiado con quien hablar, el asistente debe conectarlo con un servicio apropiado (por ejemplo, un programa comunitario, centro de salud o línea de ayuda).	96.2%	97.6%	A
152	127	If appropriate to the relationship, the first aider should contact the adolescent's school about any additional support they may need.	Si es apropiado para la relación, el asistente debe comunicarse con la escuela del adolescente por cualquier apoyo adicional que pueda necesitar.	88.5%	82.9%	A
153	128	If the adolescent has experienced a potentially traumatic event that is receiving media coverage, the first aider should try to limit their exposure to this media coverage.	Si el adolescente ha experimentado un evento potencialmente traumático que está recibiendo cobertura de los medios, el asistente debe tratar de limitar su exposición a esta cobertura de los medios.	92.3%	85.4%	A
154	129	The first aider should encourage teens to use face-to-face contact with friends rather than through social media	El asistente debe alentar a los adolescentes a usar el contacto cara a cara con amigos en lugar de a través de las redes sociales.	65.4%	39.0%	X
155	130	The first aider should not hide information from the adolescent in an attempt to protect them.	El asistente no debe ocultarle información al adolescente en un intento de protegerlo.	69.2%	68.3%	X
156	131.1	If the adolescent does not want to talk about what has happened, the first aider should: - Let the adolescent know that they are ready to talk if the adolescent wants to.	Si el adolescente no quiere hablar sobre lo que ha ocurrido, el asistente debe: - Informar al adolescente que está listo para hablar si el adolescente quiere	96.2%	92.7%	A
157	131.2	If the adolescent does not want to talk about what has happened, the first aider should: - Ask the adolescent if there is someone else they would prefer to talk to.	Si el adolescente no quiere hablar sobre lo que ha ocurrido, el asistente debe: - Preguntar al adolescente si hay alguien más con quien preferiría hablar	88.5%	100.0%	A
158	131.3	If the adolescent does not want to talk about what has occurred, the first aider should encourage the adolescent to talk about their feelings rather than about what has occurred.	Si el adolescente no quiere hablar sobre lo que ha ocurrido, el asistente debe: - Alentar al adolescente a hablar sobre sus sentimientos en lugar de sobre lo que ha ocurrido	80.8%	65.9%	X

## Sheet: R2
		Supplementary File 1 - Round 2 evaluated items and endorsement rates by panel
				Round 1			Round 2		Status
		English	Spanish	Lived Experience	Professionals		Lived Experience	Professionals
#	Coded	Section 1: Background information	Sección 1: Información inicial
1	2	The first aider must be aware of the range of symptoms that can occur in the long term due to a potentially traumatic event	El asistente debe conocer el rango de síntomas que pueden ocurrir a largo plazo debido a un evento potencialmente traumático.	80.8%	75.6%		78.9%	87.5%	A
		Section 2: Actions to be taken immediately at the scene of a potentially traumatic event	Sección 2: Acciones a tomar en el sitio de un evento potencialmente traumático
2	11.0	If helping someone they do not know, the first aider should find out the person's name and use it to give them security and peace of mind when talking to them	Si el asistente no conoce a la persona, debe intentar averiguar su nombre para darle seguridad y tranquilidad cuando habla con ella				89.5%	87.5%	A
3	21	The first aider should try to minimize the person's exposure to potentially disturbing sights and sounds, eg injured people or flashing lights	El asistente debe tratar de minimizar la exposición de la persona a visiones y sonidos potencialmente molestos, por ejemplo, personas heridas o luces intermitentes.	76.9%	85.4%		89.5%	90.6%	A
4	30.01	If the person wants more information about the event, the first aider should try to give them all the information they request unless it may cause further stress or impulsive behavior that is detrimental to the person	Si la persona desea obtener más información sobre el evento, el asistente debe tratar de darle toda la información que solicite a menos que pueda generar mayor estrés o una conducta impulsiva que la perjudique				63.2%	87.5%	X
5	30.02	If the person wants more information about the event, the first aider should be careful and ensure that the information they provide is pertinent, timely and truthful	Si la persona desea obtener más información sobre el evento, el asistente debe ser cuidadoso y procurar que la información que entrega sea pertinente, oportuna y veraz.				94.7%	100.0%	A
6	30.03	If the person wants more information about the event, the first aider should seek to protect the privacy and dignity of others (third parties) when delivering the information that the person requests	Si la persona desea obtener más información sobre el evento, el asistente debe procurar proteger la privacidad y dignidad de otros (terceros) al momento de entregar la información que la persona solicita				94.7%	96.9%	A
7	2001	The first aider must use a clear language and according to the characteristics of the person with regards to age, gender and/or cultural group	El asistente debe utilizar un lenguaje claro y acorde a las características de la persona asistida según edad, género y/o grupo cultural				94.7%	100.0%	A
8	2002	The first aider should consider asking the person what they want to be called or what are the pronouns with which they identify	El asistente debe considerar preguntar a la persona cómo desea que la llamen o cuáles son los pronombres con que se identifica				89.5%	84.4%	A
9	2003	The first aider should avoid making value judgments regarding the story of the person	El asistente debe evitar hacer juicios de valor respecto del relato de la persona asistida				100.0%	100.0%	A
10	2004	If the person has been the victim of a crime, the first aider should consider the possibility that forensic evidence may need to be collected (for example, evidence on clothing or skin).	Si la persona ha sido víctima de un delito, el asistente debe considerar la posibilidad de que sea necesario recopilar evidencia forense (por ejemplo, evidencia en la ropa o la piel)				63.2%	71.9%	X
11	2005	The first aider should consider that in case of traumatic situations related to crimes, they may be asked to testify as a witness and/or provide their contact information	El asistente debe considerar que en caso de situaciones traumáticas relacionadas con delitos, se le puede solicitar declarar como testigo y/o entregar sus datos de contacto				84.2%	84.4%	A
12	2006	The first aider must be trained in how and when to deliver information about a traumatic event	El asistente se debe capacitar en cómo y cuándo entregar información sobre un evento traumático				89.5%	90.6%	A
13	2007	The first aider must request professional help in the event of any physical or emotional urgency of the person who has experienced a traumatic event	El asistente debe solicitar ayuda profesional ante cualquier urgencia física o emocional de la persona que ha experimentado un evento traumático				100.0%	100.0%	A
14	2008	If not sufficiently trained, the first aider should consider asking for support when the person has special needs (e.g, reduced mobility, sensory disabilities, etc.)	Si no está capacitado, el asistente debe considerar pedir apoyo cuando las personas asistidas tengan necesidades especiales (ej. movilidad reducida, discapacidad sensorial, etc)				100.0%	100.0%	A
15	2009	In the absence of professional helpers, if the first aider identifies the person's needs that they cannot satisfy, they must evaluate the priorities and articulate with the available supports	Ante la ausencia de ayudantes profesionales, si el asistente identifica necesidades de la persona que no puede satisfacer, debe evaluar las prioridades y articular con los apoyos disponibles				100.0%	100.0%	A
16	2010	The first aider, as part of their training, must know the available resources and/or supports that may be needed during catastrophes and traumatic situations	El asistente como parte de su capacitación debe conocer los recursos y/o apoyos disponibles que se puedan necesitar en situaciones de catástrofe/ traumáticas				94.7%	100.0%	A
17	2011	The first aider must know basic first aid techniques, resuscitation maneuvers and be able to determine when emergency medical help is required	El asistente debe conocer técnicas de primeros auxilios básicos, maniobras de reanimación y poder determinar cuándo se requiere de ayuda médica de urgencia				89.5%	78.1%	A
18	2012	The first aider must be aware that their physical capacity may be required to contain the person during a crisis	El asistente debe ser consciente que puede ser requerida su capacidad física para contener a la persona durante una crisis				89.5%	75.0%	A
19	2013	The first aider should watch for indicators of suicide risk and know how to provide first aid to people in that situation (eg, know the Mental Health First Aid Suicide Risk Guidelines)	El asistente debiera estar atento a indicadores de riesgo de suicidio y conocer cómo brindar los primeros auxilios a personas en esa situación (por ej., conocer la Guía de primeros auxilios para riesgo de suicidio de Mental Health First Aid)				100.0%	93.8%	A
20	2014	To the extent possible, the first aider should try to work as a team with other helpers	En la medida que sea posible, el asistente debe intentar trabajar en equipo con otros asistentes.				89.5%	87.5%	A
		Section 4: Talking about the trauma	Sección4: Hablando del trauma
21	44	The first aider must assure the person that their reactions are understandable given the circumstances	El asistente debe intentar normalizar las emociones de la persona y asegurarle que sus reacciones son esperables dadas las circunstancias.	76.9%	87.8%		89.5%	78.1%	A
22	49	The first aider should not tell the person to "don't be so self-focused," "move on," or "focus on the positive" because the impacts of potentially traumatic events cannot be overcome by the sole willpower of the person	El asistente no debe decirle a la persona que "no se centre tanto en sí misma", "siga adelante" o "se centre en lo positivo" porque los impactos de eventos potencialmente traumáticos no pueden ser superados solo por la fuerza de voluntad de la persona.	76.9%	87.8%		73.7%	87.5%	X
23	51.00	If the person does not want to talk to the first aider about how they are feeling, the first aider should offer other options (such as calling a helpline or using other community resources)	Si la persona no desea hablar con el asistente sobre cómo se siente, éste debería ofrecer otras opciones (como llamar a una línea de ayuda o utilizar otros recursos de la comunidad).				78.9%	93.8%	A
24	51.01	If the person does not want to talk to the first aider about how they are feeling, the first aider should consider accompanying them quietly or waiting at a distance in case they need help	Si la persona no desea hablar, el asistente debe considerar acompañarla en silencio o aguardar a cierta distancia por si requiere ayuda				89.5%	90.6%	A
25	59.0	The first aider should not issue an opinion on the responsibilities of what happened in the traumatic event	El asistente no debe emitir opinión sobre las responsabilidades de lo sucedido en el evento traumático.				100.0%	87.5%	A
26	60.0	If the person feels guilty about something they did or did not do related to the potentially traumatic event, the first aider should point out that they did the best they could in the difficult scenario they had	Si la persona se siente culpable por algo que hizo o no hizo relacionado con el evento traumático, el asistente debe señalarle que hizo lo mejor que pudo en el difícil escenario que tenía				68.4%	71.9%	X
27	67.0	The first aider should not offer religious comfort unless they are sure that the person shares these ideas	El asistente no debe ofrecer consuelo religioso a menos que esté seguro que la persona comparte estas creencias				68.4%	87.5%	X
28	72	If the person starts to cry, or seems to be trying not to cry, the first aider should tell the person that it is okay to cry or express any feelings they are experiencing	Si la persona comienza a llorar, o parece estar tratando de no llorar, el asistente debe decirle a la persona que está bien llorar o expresar cualquier sentimiento que esté experimentando.	84.6%	78.0%		78.9%	81.3%	A
29	77.0	If the person seems distressed by the conversation, the first aider should ask directly if they want to continue talking	Si la persona parece estar angustiada por la conversación, el asistente debe preguntar directamente si desea continuar				78.9%	90.6%	A
30	78_1	If the person seems to be 'spaced out', 'shuts down' or is struggling to communicate, the first aider should: - not assume the person doesn't want to talk	Si la persona parece estar "atontada", "ensimismada" o está teniendo dificultades para comunicarse, el asistente debe: - No asumir que la persona no quiere hablar	76.9%	90.2%		89.5%	90.6%	A
31	78_5	If the person seems to be 'spaced out', 'shuts down' or is struggling to communicate, the first aider should: - Offer to talk at some other moment	Si la persona parece estar "atontada", "ensimismada" o está teniendo dificultades para comunicarse, el asistente debe: - Ofrecerle hablar en otro momento	76.9%	80.5%		84.2%	87.5%	A
32	80.100000_1	If the person experiences flashbacks or vivid memories, the first aider should: - Tell them that even though it seems real, it is not actually happening.	Si la persona experimenta un flashback, el asistente debe: - Decirle que, aunque parece real, en realidad eso no está sucediendo	73.1%	73.2%		63.2%	75.0%	X
33	80.100000_2	If the person experiences flashbacks or vivid memories, the first aider should: - Consider avoiding physical contact and doing so only after assessing that it will be beneficial to the person at that time	Si la persona experimenta un flashback, el asistente debe: - Considerar evitar el contacto físico y hacerlo solo luego de evaluar que eso será beneficioso para la persona en ese momento				94.7%	87.5%	A
34	80.100000_3	If the person experiences flashbacks or vivid memories, the first aider should keep in mind that flashbacks usually last a few minutes and that they should wait until they are over to talk to the person	Si la persona experimenta un flashback, el asistente debe: - tener en cuenta que los flashbacks suelen durar pocos minutos y que debe esperar hasta que termine para hablar con la persona				94.7%	78.1%	A
35	80.100000_4	If the person experiences flashbacks or vivid memories, the first aider should: - Try to tell the person that flashbacks and derealization are expected reactions for someone who has experienced trauma	Si la persona experimenta un flashback, el asistente debe: - intentar decirle a la persona que los flashbacks y la vivencia de desrealización son reacciones esperables para alguien que ha experimentado un trauma.				78.9%	81.3%	A
36	80.100000_5	If the person experiences flashbacks or vivid memories, the first aider should: - Inform the person that there are ways to help them manage and overcome flashbacks and experiences of derealization	Si la persona experimenta un flashback, el asistente debe: - informar a la persona que existen formas de ayuda para manejar y superar los flashbacks y vivencias de desrealización				94.7%	87.5%	A
37	4001	The first aider must try to be empathetic, show openness and disposition, and have active listening when interacting with the person	El asistente debe procurar ser empático, mostrar apertura y disposición, y tener escucha activa cuando interactúa con la persona				94.7%	100.0%	A
38	4002	It is essential that the first aider can interpret non-verbal language to understand when it is safe to approach, when it is safe to talk or when it is better to just be present	Es esencial que el asistente pueda interpretar el lenguaje no verbal para entender cuándo es prudente acercarse, cuándo es prudente hablar o cuándo es mejor solo estar presente				89.5%	90.6%	A
39	4003	If the person seems distressed, the first aider can offer to do a relaxation exercise together	Si la persona parece estar angustiada, el asistente puede ofrecer hacer juntos un ejercicio de relajación				78.9%	56.3%	X
40	4004	The first aider should pay attention to their physical posture to ensure that the person can trust them	El asistente debería poner atención a su postura física para asegurar un espacio de mayor confianza con la persona				78.9%	93.8%	A
41	4005	The first aider must be aware that supporting the person can be exhaustive and, when this occurs, they must seek support and/or use other strategies to take care of themselves	El asistente debe ser consciente que apoyar a la persona puede producir desgaste o agotamiento y que, por tanto, cuando esto ocurra debe buscar apoyo y/o manejar otras estrategias para cuidar de sí mismo				89.5%	100.0%	A
42	4006	The first aider must be aware that some responses may appear to be emotional reactions but are consequences of a physical symptom (eg traumatic brain injury (TBI))	El asistente debe ser consciente de que algunas respuestas pueden parecer reacciones emocionales pero son consecuencias de un síntoma físico (Ej. traumatismo encefalocraneano (TEC))				84.2%	96.9%	A
		Section 5: Experiences of abuse	Sección 5: Experiencias de abuso
43	81_1	If the person discloses any abuse associated with criminal activity, the first aider should: - Encourage the person to report it to the police, if it is safe to do so	Si la persona revela algún abuso en que un tercero puede ser penalizado, el asistente de primeros auxilios debe: - Alentar a la persona a denunciarlo a la policía, si es seguro hacerlo	92.3%	73.2%		63.2%	56.3%	X
44	81_03	If the person discloses any abuse associated with criminal activity, the first aider should: - Consider accompanying the person to make the police report	Si la persona revela algún abuso en que un tercero puede ser penalizado, el asistente de primeros auxilios debe: - Considerar acompañar a la persona a realizar la denuncia policial.				78.9%	71.9%	X
45	81_05	If the person discloses any abuse associated with criminal activity, the first aider should: - Take into account how difficult it is to report an abuse, not put pressure on them and convey serenity	Si la persona revela algún abuso en que un tercero puede ser penalizado, el asistente de primeros auxilios debe: - Tener en cuenta lo difícil que es denunciar un abuso, no presionarla y transmitirle serenidad				94.7%	96.9%	A
46	81_06	If the person discloses any abuse associated with criminal activity, the first aider should: - Provide support and ensure that the person is protected	Si la persona revela algún abuso en que un tercero puede ser penalizado, el asistente de primeros auxilios debe: - Brindar apoyo y procurar que la persona esté protegida				94.7%	100.0%	A
47	85	If the person discloses abuse, the first aider should listen to them and know that they do not have to provide solutions or advice	Si la persona revela un abuso, el asistente debe escucharla y saber que no tiene que proporcionar soluciones o consejos.	73.1%	78.0%		94.7%	93.8%	A
48	90.00	If the first aider expresses concerns about signs of physical abuse and the person rejects it and becomes angry, the first aider should try to explain that although the form may have been incorrect, they were trying to take care of the person	Si el asistente expresa sus inquietudes sobre los signos de abuso físico y la persona lo rechaza y se enoja, el asistente debe intentar explicar que aunque la forma no haya sido la correcta, estaba intentando cuidarla				63.2%	62.5%	X	*
49	91.80	If the first aider is concerned that the person is at risk of harm from another person, they should: - Share the information with others even without the consent of the person in case of assessing imminent risk for the person	Si el asistente está preocupado de que la persona corre el riesgo de sufrir daños por parte de otra persona, debe compartir con otros la información aun sin consentimiento de la persona en caso de evaluar riesgo inminente para la misma				57.9%	78.1%	X
50	92.2	If the person requests the first aider not to tell anyone about the abuse they have experienced, the first aider should: - Respect their wishes, unless they are at risk of immediate harm	Si la persona le pide al asistente que no le diga a nadie sobre el abuso que ha experimentado, el asistente debe: Respetar sus deseos, a menos que evalúe que la persona está en riesgo de daño inmediato	88.5%	78.0%		84.2%	84.4%	A
51	93.2	If the first aider believes that they need to share some of the information the person has entrusted with others in order to keep them safe, they should: - Get the person's agreement before doing so	Si el asistente cree que necesita compartir con otros alguna de la información que la persona le confió para mantenerla segura, debe: _x000D_Obtener el acuerdo de la persona antes de hacerlo	73.1%	70.7%		84.2%	71.9%	X
52	5001	The first aider should encourage the person to seek help in order to avoid stay or contact with the abuser	El asistente debe alentar a la persona a buscar ayuda para poder evitar la permanencia o el contacto con el abusador				100.0%	90.6%	A
53	5002	The first aider must take care how and with whom they share information to avoid re-victimization or stigmatization of the person	El asistente debe cuidar cómo y con quién comparte información para evitar la re victimización o estigmatización de la persona				100.0%	96.9%	A
54	5003	The first aider must know their limitations not only as a person but also in terms of the scope of their role	El asistente debe conocer sus limitaciones no solo como persona sino en lo referido a los alcances de su rol				100.0%	100.0%	A
55	5004	The first aider must consider that if the person is a victim of domestic abuse they may minimize and/or omit information to avoid risks	El asistente debe considerar que una persona que es víctima de abuso doméstico es posible que minimice y/u omita información para evitar riesgos.				89.5%	100.0%	A
56	5005	The first aider must provide the person with information regarding the institutional means to get out of the situation of abuse (for example, places to report, ask for protection, specialized centers, etc.)	El asistente debe facilitar a la persona información respecto de los medios institucionales a los que puede recurrir para salir de la situación de abuso (por ejemplo, lugares donde denunciar, pedir protección, centros especializados, etc)				100.0%	100.0%	A
57	5006	In the event that abuse is occurring, the first aider must activate all the options to protect the abused person	En el caso de que un abuso esté ocurriendo, el asistente debe activar todos los dispositivos de ayuda para proteger a la persona en situación de abuso.				100.0%	93.8%	A
		Section 6: Providing support during the following weeks and months after a potentially traumatic event	Sección 5: Proporcionar apoyo en las semanas y meses posteriores a un evento potencialmente traumático
58	106	The first aider should encourage the person to share their reactions with people they believe will be supportive	El asistente de primeros auxilios debe alentar a la persona a compartir sus reacciones con personas que cree que serán de apoyo.	76.9%	80.5%		73.7%	81.3%	X
59	110	If the person has experienced a potentially traumatic event that is receiving media coverage, the first aider should encourage the person to limit their exposure to this media coverage	Si la persona ha experimentado un evento potencialmente traumático que está recibiendo cobertura de los medios, el asistente debe alentar a la persona a limitar su exposición a esta cobertura de los medios.	73.1%	78.0%		63.2%	78.1%	X
60	6001	The first aider must inform the person about any information sources available for people affected by traumatic events (for example, web pages with official information)	El asistente debe informarle a la persona sobre cualquier fuente de información disponible para personas afectadas en eventos traumáticos (por ejemplo, páginas web con información oficial)				73.7%	78.1%	X
61	6002	The first aider must mention to the person that they do not have to tell the traumatic event to all who request it	El asistente debe mencionar a la persona que no tiene por qué relatar el hecho traumático a todos quienes se lo soliciten				94.7%	90.6%	A
62	6003	The first aider should be aware of the potential benefit of group elaboration in the case of a traumatic event involving many people at once	El asistente debe estar consciente del beneficio potencial de la elaboración grupal en el caso de un evento traumático que involucre a muchas personas a la vez.				84.2%	75.0%	A
63	6004	The first aider must consider ways to provide support and accompany the network of people close to those who have lived through a traumatic experience	El asistente debe considerar formas de prestar apoyo y acompañar a la red de personas cercanas de quien ha vivido una experiencia traumática				94.7%	81.3%	A
		Section 7: Encouraging professional help	Sección 6: ¿Cuándo debe la persona buscar ayuda profesional?
64	123.0	The first aider must be aware that there are people who recover from a potentially traumatic event without the need for professional help	El asistente debe ser consciente de que hay personas que se recuperan de haber vivido una situación potencialmente traumática sin necesidad de ayuda profesional				47.4%	81.3%	X	*
65	7001	The first aider must be aware that it is better for a person who has experienced a potentially traumatic situation to always have professional support in a preventive way	El asistente debe ser consciente de que es mejor que una persona que ha vivido una situación potencialmente traumática siempre tenga apoyo profesional en forma preventiva				89.5%	65.6%	X
		Section 8: Adolescents	Sección 8: Adolescentes
66	8001	The first aider must resort to an organization for the protection of the rights of children and adolescents if the adolescent continues in a dangerous situation	El asistente debe recurrir a un organismo de protección de derechos de niños, niñas y adolescentes si el adolescente continúa en una situación de peligro.				94.7%	93.8%	A
67	8002	If the adolescent does not want to talk about what has happened, the first aider should: - Help the adolescent to express their feelings instead of talking about what has happened	Si el adolescente no quiere hablar sobre lo que ha ocurrido, el asistente debe: Ayudar al adolescente a que exprese sus sentimientos en lugar de hablar sobre lo que ha ocurrido				84.2%	78.1%	A
68	8003	The first aider should ask the adolescent what are the best forms of communication that they can have with their peers and not make any assessment about the modes of communication that the adolescent prefers at that moment	El asistente debe preguntar al adolescente cuáles son las mejores formas de comunicación que puede tener con sus pares y no realizar ninguna valoración sobre los modos de comunicación que el adolescente prefiera en ese momento.				94.7%	75.0%	A
69	8004	If an adolescent has experienced a traumatic event, the first aider should connect them with professional help regardless of whether they have symptoms of trauma	Si un adolescente ha experimentado un evento traumático el asistente debe conectarlo con ayuda profesional independientemente de si presenta síntomas de trauma.				73.7%	62.5%	X
* Revised version of a re-rated R1 item									51
									18

## Sheet: Final total accepted items
		Supplementary File 1 - Final accepted statements
				R1			R2
		English	Spanish	Lived Experience	Professionals		Lived Experience	Professionals
#	Code	Section 1: Background information	Sección 1: Información inicial
1	1	The first aider should be aware of the initial responses that are common following a potentially traumatic event.	El asistente de primeros auxilios debe ser consciente de las respuestas iniciales que son comunes después de un evento potencialmente traumático.	0.961538	0.95122
2	2	The first aider must be aware of the range of symptoms that can occur in the long term due to a potentially traumatic event	El asistente debe conocer el rango de síntomas que pueden ocurrir a largo plazo debido a un evento potencialmente traumático.	0.807692	0.756098		78.9%	87.5%
3	3	The first aider should know what signs and symptoms can indicate there is a problem after a potentially traumatic event.	El asistente debe saber cuáles son los signos y síntomas que pueden indicar que hay un problema a raíz de un evento potencialmente traumático.	96.2%	90.2%
4	4	The first aider should be aware that people can react very differently following a potentially traumatic event and the first aider should not expect any particular reaction.	El asistente debe ser consciente de que las personas pueden reaccionar de manera muy diferente después de un evento potencialmente traumático y no debe esperar ninguna reacción en particular.	100.0%	90.2%
5	5	The first aider should be aware that there are cultural differences in the way people respond to a potentially traumatic event, e.g. in some cultures, expressing vulnerability or grief around strangers is not considered appropriate.	El asistente debe ser consciente de que existen diferencias culturales en la forma en que las personas responden a un evento potencialmente traumático (por ejemplo, en algunas culturas, expresar vulnerabilidad o dolor en frente de extraños no se considera apropiado).	88.5%	97.6%
6	6	The first aider should be aware that the person may experience survivor guilt; the feeling that it is unfair that others died or were injured, while they were not.	El asistente debe ser consciente de que la persona puede experimentar la culpa del sobreviviente; la sensación de que es injusto que otros hubieran muerto o resultaron heridos, mientras ella resultó ilesa.	88.5%	85.4%
		Section 2: Actions to be taken immediately at the scene of a potentially traumatic event	Sección 2: Acciones a tomar en el sitio de un evento potencialmente traumático
7	7	The first aider should determine whether or not it is safe to approach the person before taking any action (for example, danger from fire, weapons or debris)	El asistente debe determinar si es seguro acercarse a la persona antes de tomar cualquier acción (por ejemplo, peligro de incendio, armas, etc.).	84.6%	92.7%
8	8	The first aider should explain to the person what their role is and why they are present	Si el asistente no conoce a la persona, debe explicar cuál es su función y por qué está ahí.	88.5%	100.0%
9	9	The first aider should create a safe environment for the person, e.g. by moving away from traffic, fire or debris.	El asistente debe intentar crear un entorno seguro para la persona. Por ejemplo, alejándose del tráfico, incendio o escombros.	100.0%	100.0%
10	10	The first aider should be calm in the face of the trauma and try not to appear rushed or impatient.	El asistente debe tratar de parecer tranquilo, sin dar señales de estar apresurado o impaciente.	96.2%	87.8%
11	11.0	If helping someone they do not know, the first aider should find out the person's name and use it to give them security and peace of mind when talking to them	Si el asistente no conoce a la persona, debe intentar averiguar su nombre para darle seguridad y tranquilidad cuando habla con ella	76.9%	90.2%		89.5%	87.5%
12	13	The first aider should watch for signs that the person's physical or mental state is declining, and be prepared to seek emergency medical assistance for them (for example, an apparently uninjured person may have internal injuries which reveal themselves more slowly, or a person may suddenly become disoriented).	El asistente debe estar atento a las señales de que el estado físico o mental de la persona esté disminuyendo, y estar preparado para buscar asistencia médica de emergencia para ella (por ejemplo, una persona aparentemente ilesa puede tener lesiones internas que tarden en hacerse evidentes, o una persona puede desorientarse repentinamente).	96.2%	95.1%
13	14	The first aider should get medical help for the person if this is needed	El asistente debe obtener ayuda médica para la persona si es necesario.	100.0%	97.6%
14	15	The first aider should get in contact with the appropriate emergency services (for example, ambulance, police, fire brigade)	El asistente debe ponerse en contacto con la ayuda de emergencia adecuada (por ejemplo, ambulancia, policía, bomberos).	92.3%	90.2%
15	16	Before taking action, the first aider should observe what help is being provided to the person and whether any additional help is needed.	Antes de actuar, el asistente debe observar qué otra ayuda ya se encuentra recibiendo la persona y si se necesita ayuda adicional.	96.2%	95.1%
16	17	If the person is already receiving help, the first aider should collaborate with the helpers and ask if they need additional help or a break	Si la persona ya está recibiendo ayuda, el asistente debe colaborar con los ayudantes y preguntarles si necesitan ayuda adicional o un descanso.	80.8%	82.9%
17	19	The first aider should find out what the person's immediate needs are (food, drink, shelter and clothing) and attempt to meet them	El asistente debe averiguar cuáles son las necesidades inmediatas de la persona (por ejemplo, alimentos, ropa, refugio, ayuda médica o apoyo emocional) y tratar de satisfacerlas.	84.6%	82.9%
18	20	The first aider should be aware of and respond to the person's comfort and dignity (eg, offering the person something to cover themselves (such as a blanket) and asking bystanders and media to go away).	El asistente debe ser consciente de la comodidad y la dignidad de la persona y responder a ella (por ejemplo. ofreciéndole a la persona algo para cubrirse (como una manta) y pidiéndole a los espectadores y a los medios que se vayan).	88.5%	92.7%
19	21	The first aider should try to minimize the person's exposure to potentially disturbing sights and sounds, eg injured people or flashing lights	El asistente debe tratar de minimizar la exposición de la persona a visiones y sonidos potencialmente molestos, por ejemplo, personas heridas o luces intermitentes.	76.9%	85.4%		89.5%	90.6%
20	22	Before assisting the person, the first aider should consider whether they are in a suitable emotional state to provide support to others.	Antes de ayudar a la persona, el asistente debe considerar si se encuentra en un estado emocional adecuado para brindar apoyo a los demás.	88.5%	100.0%
21	23	If the first aider feels that they are not emotionally capable of supporting the person, they should try to find someone else who is	Si el asistente considera que no está emocionalmente capacitado de apoyar a la persona, debe tratar de encontrar a alguien más que lo esté.	84.6%	95.1%
22	26	If the person seems overwhelmed or indecisive, the first aider should help them make necessary decisions. For example, guarantee their safety	Si la persona parece abrumada o indecisa, el asistente debe ayudarla a tomar las decisiones necesarias. Por ejemplo, garantizar su seguridad.	88.5%	85.4%
23	27	The first aider should discourage the person from making any impulsive decisions because they may not be thinking clearly	El asistente debe desalentar a la persona de tomar cualquier decisión impulsiva porque puede que no estén pensando con claridad.	88.5%	82.9%
24	30.02	If the person wants more information about the event, the first aider should be careful and ensure that the information they provide is pertinent, timely and truthful	Si la persona desea obtener más información sobre el evento, el asistente debe ser cuidadoso y procurar que la información que entrega sea pertinente, oportuna y veraz.				94.7%	100.0%	*
25	30.03	If the person wants more information about the event, the first aider should seek to protect the privacy and dignity of others (third parties) when delivering the information that the person requests	Si la persona desea obtener más información sobre el evento, el asistente debe procurar proteger la privacidad y dignidad de otros (terceros) al momento de entregar la información que la persona solicita				94.7%	96.9%	*
26	33	The first aider should not make promises they may not be able to keep, e.g. "I'll take you home soon".	El asistente no debe hacer promesas que no pueda cumplir (por ejemplo, decirle "te llevaré a casa pronto").	80.8%	95.1%
27	34	If the first aider thinks that someone is not acting in the person's best interests (e.g. trying to get a media interview or stop them reporting to authorities), the first aider should try to protect the person from this.	Si el asistente considera que alguien no está actuando con la única intención de ayudar a la persona (por ejemplo, tratando de obtener una entrevista en los medios o impidiendo que se reporte a las autoridades), el asistente debe tratar de proteger a la persona de esta situación.	92.3%	90.2%
28	2001	The first aider must use a clear language and according to the characteristics of the person with regards to age, gender and/or cultural group	El asistente debe utilizar un lenguaje claro y acorde a las características de la persona asistida según edad, género y/o grupo cultural				94.7%	100.0%
29	2002	The first aider should consider asking the person what they want to be called or what are the pronouns with which they identify	El asistente debe considerar preguntar a la persona cómo desea que la llamen o cuáles son los pronombres con que se identifica				89.5%	84.4%
30	2003	The first aider should avoid making value judgments regarding the story of the person	El asistente debe evitar hacer juicios de valor respecto del relato de la persona asistida				100.0%	100.0%
31	2005	The first aider should consider that in case of traumatic situations related to crimes, they may be asked to testify as a witness and/or provide their contact information	El asistente debe considerar que en caso de situaciones traumáticas relacionadas con delitos, se le puede solicitar declarar como testigo y/o entregar sus datos de contacto				84.2%	84.4%
32	2006	The first aider must be trained in how and when to deliver information about a traumatic event	El asistente se debe capacitar en cómo y cuándo entregar información sobre un evento traumático				89.5%	90.6%
33	2007	The first aider must request professional help in the event of any physical or emotional urgency of the person who has experienced a traumatic event	El asistente debe solicitar ayuda profesional ante cualquier urgencia física o emocional de la persona que ha experimentado un evento traumático				100.0%	100.0%
34	2008	If not sufficiently trained, the first aider should consider asking for support when the person has special needs (e.g, reduced mobility, sensory disabilities, etc.)	Si no está capacitado, el asistente debe considerar pedir apoyo cuando las personas asistidas tengan necesidades especiales (ej. movilidad reducida, discapacidad sensorial, etc)				100.0%	100.0%
35	2009	In the absence of professional helpers, if the first aider identifies the person's needs that they cannot satisfy, they must evaluate the priorities and articulate with the available supports	Ante la ausencia de ayudantes profesionales, si el asistente identifica necesidades de la persona que no puede satisfacer, debe evaluar las prioridades y articular con los apoyos disponibles				100.0%	100.0%
36	2010	The first aider, as part of their training, must know the available resources and/or supports that may be needed during catastrophes and traumatic situations	El asistente como parte de su capacitación debe conocer los recursos y/o apoyos disponibles que se puedan necesitar en situaciones de catástrofe/ traumáticas				94.7%	100.0%
37	2011	The first aider must know basic first aid techniques, resuscitation maneuvers and be able to determine when emergency medical help is required	El asistente debe conocer técnicas de primeros auxilios básicos, maniobras de reanimación y poder determinar cuándo se requiere de ayuda médica de urgencia				89.5%	78.1%
38	2012	The first aider must be aware that their physical capacity may be required to contain the person during a crisis	El asistente debe ser consciente que puede ser requerida su capacidad física para contener a la persona durante una crisis				89.5%	75.0%
39	2013	The first aider should watch for indicators of suicide risk and know how to provide first aid to people in that situation (eg, know the Mental Health First Aid Suicide Risk Guidelines)	El asistente debiera estar atento a indicadores de riesgo de suicidio y conocer cómo brindar los primeros auxilios a personas en esa situación (por ej., conocer la Guía de primeros auxilios para riesgo de suicidio de Mental Health First Aid)				100.0%	93.8%
40	2014	To the extent possible, the first aider should try to work as a team with other helpers	En la medida que sea posible, el asistente debe intentar trabajar en equipo con otros asistentes.				89.5%	87.5%
		Section 3: What to do at the site of a potentially traumatic event when professional helpers are already at the scene	Sección 3: Qué hacer en el sitio de un evento potencialmente traumático en el que hay asistentes profesionales presentes
41	36	The first aider should follow the directions of professional helpers at the scene	El asistente de primeros auxilios debe seguir las instrucciones de los ayudantes profesionales en la escena.	92.3%	87.8%
42	37	The first aider should not criticise the efforts of professional helpers in front of the person	El asistente no debe criticar los esfuerzos de los ayudantes profesionales frente a la persona.	80.8%	85.4%
43	38	If the person requests information, the first aider should find out from the professional helpers what information they are allowed to pass on to the person	Si la persona solicita información, el asistente debe averiguar con los ayudantes profesionales qué información se les permite transmitir a la persona.	80.8%	90.2%
44	3006	The first aider must be aware that some responses may appear to be emotional reactions but are consequences of a physical symptom (eg traumatic brain injury (TBI))	El asistente debe ser consciente de que algunas respuestas pueden parecer reacciones emocionales pero son consecuencias de un síntoma físico (Ej. traumatismo encefalocraneano (TEC))				84.2%	96.9%
		Section 4: Talking about the trauma	Sección4: Hablando del trauma
45	41	The first aider should not tell the person how they should be feeling.	El asistente de primeros auxilios no debe decirle a la persona cómo debe sentirse.	92.3%	92.7%
46	42	The first aider should communicate with the person as an equal, rather than as a superior or expert.	El asistente debe comunicarse con la persona como un igual, en lugar de como un experto superior.	80.8%	80.5%
47	43	The first aider should try to remain calm when talking with the person, regardless of the person's emotional state.	El asistente debe tratar de mantener la calma cuando habla con la persona, independientemente del estado emocional de la persona.	100.0%	100.0%
48	44	The first aider must assure the person that their reactions are understandable given the circumstances	El asistente debe intentar normalizar las emociones de la persona y asegurarle que sus reacciones son esperables dadas las circunstancias.	76.9%	87.8%		89.5%	78.1%
49	45	The first aider should show the person they are listening by being patient, even when the person may not be communicating well, e.g. repeating themselves, speaking slowly or unclearly.	El asistente debe mostrar a esa persona que está escuchando pacientemente, incluso cuando la persona no se esté expresando bien (por ejemplo, repitiéndose, hablando despacio o sin claridad).	84.6%	97.6%
50	3001	The first aider must try to be empathetic, show openness and disposition, and have active listening when interacting with the person	El asistente debe procurar ser empático, mostrar apertura y disposición, y tener escucha activa cuando interactúa con la persona				94.7%	100.0%
51	3002	It is essential that the first aider can interpret non-verbal language to understand when it is safe to approach, when it is safe to talk or when it is better to just be present	Es esencial que el asistente pueda interpretar el lenguaje no verbal para entender cuándo es prudente acercarse, cuándo es prudente hablar o cuándo es mejor solo estar presente				89.5%	90.6%
52	3004	The first aider should pay attention to their physical posture to ensure that the person can trust them	El asistente debería poner atención a su postura física para asegurar un espacio de mayor confianza con la persona				78.9%	93.8%
		Talking about the person's feelings	Hablando de los sentimientos de la persona
53	51.00	If the person does not want to talk to the first aider about how they are feeling, the first aider should offer other options (such as calling a helpline or using other community resources)	Si la persona no desea hablar con el asistente sobre cómo se siente, éste debería ofrecer otras opciones (como llamar a una línea de ayuda o utilizar otros recursos de la comunidad).				78.9%	93.8%	*
54	51.01	If the person does not want to talk to the first aider about how they are feeling, the first aider should consider accompanying them quietly or waiting at a distance in case they need help	Si la persona no desea hablar, el asistente debe considerar acompañarla en silencio o aguardar a cierta distancia por si requiere ayuda				89.5%	90.6%	*
55	52	The first aider should avoid saying things that discourage the person from expressing their feelings (for example, "Don't cry" or "calm down")	El asistente debe evitar decir cosas que desanimen a la persona a expresar sus sentimientos (por ejemplo, "No llores" o "cálmate").	84.6%	100.0%
		Talking about the person's experience	Hablando de las experiencias de la persona
56	54	The first aider must be aware that the person may not remember all the details of a potentially traumatic event	El asistente de primeros auxilios debe ser consciente de que la persona puede no recordar todos los detalles de un evento potencialmente traumático.	88.5%	97.6%
57	57	If the person repeatedly talks about the potentially traumatic event, the first aider should be willing to listen	Si la persona habla repetitivamente sobre el evento potencialmente traumático, el asistente debe escucharla.	88.5%	87.8%
58	58	If the person is reluctant to trust the first aider, the first aider should be patient and ask the person if they can help in any way	Si la persona está reticente a confiar en el asistente, el asistente debe ser paciente y preguntar a la persona si puede ayudar de alguna manera.	84.6%	100.0%
59	59.00	The first aider should not issue an opinion on the responsibilities of what happened in the traumatic event	El asistente no debe emitir opinión sobre las responsabilidades de lo sucedido en el evento traumático.				100.0%	87.5%	*
60	61	The first aider must not say anything that implies that what happened was the the person's fault	El asistente no debe decir nada que implique que lo que sucedió fue culpa de la persona.	88.5%	95.1%
61	62	The first aider must not say anything to imply that the person should have reacted or done something differently at the time of the potentially traumatic event	El asistente no debe decir nada que implique que la persona debería haber reaccionado o hecho algo diferente en el momento del evento potencialmente traumático.	92.3%	97.6%
62	64	The first aider should avoid saying things which minimise the person's experience, such as "it could have been worse" or "you will be fine" or "you should have got over this already"	El asistente no debe minimizar la experiencia de la persona (por ejemplo, "Podría haber sido peor" o "Estarás bien" o "Ya deberías haber superado eso").	92.3%	92.7%
63	65	The first aider should not force the person to talk about a potentially traumatic event or their feelings about it	El asistente no debe obligar a la persona a hablar sobre un evento potencialmente traumático o sobre sus sentimientos al respecto.	92.3%	97.6%
64	68	The first aider should not interrupt the person to share their own feelings and experiences.	El asistente no debe interrumpir a la persona para compartir sus propios sentimientos y experiencias.	80.8%	92.7%
65	70	The first aider should not compare the person's experience of trauma with anyone else's.	El asistente no debe comparar la experiencia traumática de la persona con la experiencia de otra persona.	88.5%	92.7%
66	71	If the person feels ashamed or guilty about how they reacted during a potentially traumatic event, the first aider should reassure the person that people do not consciously choose how to respond in these situations as these reactions are often automatic and instinctual.	Si la persona se siente avergonzada o culpable por la forma en que reaccionó durante un evento potencialmente traumático, el asistente debe asegurarle a la persona que la gente no elige conscientemente cómo responder en estas situaciones, ya que estas reacciones suelen ser automáticas e instintivas.	96.2%	82.9%
67	72	If the person starts to cry, or seems to be trying not to cry, the first aider should tell the person that it is okay to cry or express any feelings they are experiencing	Si la persona comienza a llorar, o parece estar tratando de no llorar, el asistente debe decirle a la persona que está bien llorar o expresar cualquier sentimiento que esté experimentando.	84.6%	78.0%		78.9%	81.3%
68	73	If the person wants to tell their full story about the potentially traumatic event, the first aider should give the person enough time to do so	Si la persona quiere contar su historia completa sobre el evento potencialmente traumático, el asistente debe darle a la persona el tiempo suficiente para hacerlo.	96.2%	92.7%
69	4005	The first aider must be aware that supporting the person can be exhaustive and, when this occurs, they must seek support and/or use other strategies to take care of themselves	El asistente debe ser consciente que apoyar a la persona puede producir desgaste o agotamiento y que, por tanto, cuando esto ocurra debe buscar apoyo y/o manejar otras estrategias para cuidar de sí mismo				89.5%	100.0%
		Dealing with challenges during the conversation	Lidiando con los desafíos durante la conversación
70	74	If the person wants to talk about the potentially traumatic event but this is too distressing for the first aider, they should find someone else for the person to talk to.	Si la persona quiere hablar sobre el evento potencialmente traumático, pero esto es demasiado angustiante para el asistente de primeros auxilios, éste debe encontrar a alguien más con quien la persona pueda hablar.	84.6%	95.1%
71	75	The first aider should be aware that behavior such as withdrawal, irritability, and moodiness may be a response to the potentially traumatic event, and should try not to take it personally	El asistente debe saber que el comportamiento, como la retracción, la irritabilidad y el mal humor, puede ser una respuesta al evento potencialmente traumático, y debe tratar de no tomarlo personalmente.	96.2%	100.0%
72	76	The first aider should try to be caring, even if they find the person's behaviour is challenging.	El asistente debe tratar de ser amable, incluso si encuentra que el comportamiento de la persona es desafiante.	88.5%	90.2%
73	77.0	If the person seems distressed by the conversation, the first aider should ask directly if they want to continue talking	Si la persona parece estar angustiada por la conversación, el asistente debe preguntar directamente si desea continuar				78.9%	90.6%	**
74	78.1	If the person seems to be 'spaced out', 'shuts down' or is struggling to communicate, the first aider should not assume that the person does not want to talk.	Si la persona parece estar "atontada", "ensimismada" o está teniendo dificultades para comunicarse, el asistente debe: - No asumir que la persona no quiere hablar	76.9%	90.2%		89.5%	90.6%
75	78.3	If the person seems to be 'spaced out', 'shuts down' or is struggling to communicate, the first aider should ask the person what they need at this moment.	Si la persona parece estar "atontada", "ensimismada" o está teniendo dificultades para comunicarse, el asistente debe: - Preguntar a la persona qué necesita en este momento	92.3%	95.1%
76	78.4	If the person seems to be 'spaced out', 'shuts down' or is struggling to communicate, the first aider should not force the person to talk about what is distressing them.	Si la persona parece estar "atontada", "ensimismada" o está teniendo dificultades para comunicarse, el asistente debe: - No obligar a la persona a hablar sobre lo que la está angustiando	88.5%	95.1%
77	78.5	If the person seems to be 'spaced out', 'shuts down' or is struggling to communicate, the first aider should: - Offer to talk at some other moment	Si la persona parece estar "atontada", "ensimismada" o está teniendo dificultades para comunicarse, el asistente debe: - Ofrecerle hablar en otro momento	76.9%	80.5%		84.2%	87.5%
		When the person is experimenting flashbacks	Cuando la persona experimenta flashbacks
78	80.2	If the person experiences flashbacks, the first aider should: - Remind the person that they are safe	Si la persona experimenta un flashback, el asistente debe: - Recordar a la persona que está a salvo	100.0%	92.7%
79	80.3	If the person experiences flashbacks, the first aider should: - Draw the person's attention to the here and now, for example referencing the immediate surroundings.	Si la persona experimenta un flashback, el asistente debe: - Llamar la atención sobre el aquí y el ahora, por ejemplo, haciendo referencia al entorno inmediato	80.8%	85.4%
80	80.5	If the person experiences flashbacks, the first aider should: - Avoid sudden movements or anything that may startle them.	Si la persona experimenta un flashback, el asistente debe: - Evitar movimientos bruscos o cualquier cosa que pueda asustarla	84.6%	87.8%
81	80.10	If the person experiences flashbacks or vivid memories, the first aider should: - Consider avoiding physical contact and doing so only after assessing that it will be beneficial to the person at that time	Si la persona experimenta un flashback, el asistente debe: - Considerar evitar el contacto físico y hacerlo solo luego de evaluar que eso será beneficioso para la persona en ese momento				94.7%	87.5%
82	80.11	If the person experiences flashbacks or vivid memories, the first aider should keep in mind that flashbacks usually last a few minutes and that they should wait until they are over to talk to the person	Si la persona experimenta un flashback, el asistente debe: - tener en cuenta que los flashbacks suelen durar pocos minutos y que debe esperar hasta que termine para hablar con la persona				94.7%	78.1%
83	80.12	If the person experiences flashbacks or vivid memories, the first aider should: - Try to tell the person that flashbacks and derealization are expected reactions for someone who has experienced trauma	Si la persona experimenta un flashback, el asistente debe: - intentar decirle a la persona que los flashbacks y la vivencia de desrealización son reacciones esperables para alguien que ha experimentado un trauma.				78.9%	81.3%
84	80.13	If the person experiences flashbacks or vivid memories, the first aider should: - Inform the person that there are ways to help them manage and overcome flashbacks and experiences of derealization	Si la persona experimenta un flashback, el asistente debe: - informar a la persona que existen formas de ayuda para manejar y superar los flashbacks y vivencias de desrealización				94.7%	87.5%
		Section 5: Experiences of abuse	Sección 5: Experiencias de abuso
85	85	If the person discloses abuse, the first aider should listen to them and know that they do not have to provide solutions or advice	Si la persona revela un abuso, el asistente debe escucharla y saber que no tiene que proporcionar soluciones o consejos.	73.1%	78.0%		94.7%	93.8%
86	5003	The first aider must know their limitations not only as a person but also in terms of the scope of their role	El asistente debe conocer sus limitaciones no solo como persona sino en lo referido a los alcances de su rol				100.0%	100.0%
87	5001	The first aider should encourage the person to seek help in order to avoid stay or contact with the abuser	El asistente debe alentar a la persona a buscar ayuda para poder evitar la permanencia o el contacto con el abusador				100.0%	90.6%
88	81.05	If the person discloses any abuse associated with criminal activity, the first aider should: - Take into account how difficult it is to report an abuse, not put pressure on them and convey serenity	Si la persona revela algún abuso en que un tercero puede ser penalizado, el asistente de primeros auxilios debe: - Tener en cuenta lo difícil que es denunciar un abuso, no presionarla y transmitirle serenidad				94.7%	96.9%
89	81.06	If the person discloses any abuse associated with criminal activity, the first aider should: - Provide support and ensure that the person is protected	Si la persona revela algún abuso en que un tercero puede ser penalizado, el asistente de primeros auxilios debe: - Brindar apoyo y procurar que la persona esté protegida				94.7%	100.0%
90	81.3	If the person discloses any abuse associated with criminal activity, the first aider should: - Encourage the person to seek help from an appropriate support service	Si la persona revela algún abuso asociado con una actividad criminal, el asistente de primeros auxilios debe: - Alentar a la persona a buscar ayuda de un servicio de apoyo adecuado	100.0%	100.0%
91	83	The first aider should be aware of any local mandatory reporting laws	El asistente debe estar al tanto de cualquier ley local de notificación obligatoria.	84.6%	95.1%
92	84	The first aider should be aware that the person who has experienced abuse may not trust easily and may be reluctant to seek support from others.	El asistente debe ser consciente de que la persona que ha sufrido abuso puede no confiar fácilmente y puede ser reacia a buscar apoyo de otros.	100.0%	97.6%
93	88	If the first aider expresses their concerns about signs of physical abuse and the person dismisses them, the first aider should be aware that it does not necessarily mean that their concerns are misplaced.	Si el asistente expresa sus inquietudes sobre los signos de abuso físico y la persona lo rechaza, el asistente debe tener en cuenta que no significa necesariamente que sus preocupaciones estén fuera de lugar.	92.3%	95.1%
94	89	If the person dismisses the first aider's concerns, and the first aider sees possible signs of abuse again in the future, they should raise their concerns with the person again.	Si la persona desestima las preocupaciones del asistente, y éste ve posibles signos de abuso en el futuro, debe volver a plantear sus preocupaciones con la persona.	84.6%	92.7%
95	91.1	If the first aider is concerned that the person is at risk of harm from another person, they should: - Work with the person to identify what steps to take next to keep them safe	Si el asistente está preocupado de que la persona corre el riesgo de sufrir daños por parte de otra persona, debe: - Trabajar con la persona para identificar qué pasos tomar a continuación para mantenerla segura	92.3%	95.1%
96	91.2	If the first aider is concerned that the person is at risk of harm from another person, they should: - Offer options to keep the person safe, for example by helping them find alternative accommodation	Si el asistente está preocupado de que la persona corre el riesgo de sufrir daños por parte de otra persona, debe: - Ofrecer opciones para mantener a la persona segura, por ejemplo, ayudándola a encontrar alojamiento alternativo	84.6%	92.7%
97	91.3	If the first aider is concerned that the person is at risk of harm from another person, they should: - Help the person identify other people who can provide support	Si el asistente está preocupado de que la persona corre el riesgo de sufrir daños por parte de otra persona, debe: - Ayudar a la persona a identificar a otras personas que puedan brindar apoyo	100.0%	100.0%
98	91.4	If the first aider is concerned that the person is at risk of harm from another person, they should: - Offer to call the police and report the situation	Si el asistente está preocupado de que la persona corre el riesgo de sufrir daños por parte de otra persona, debe: - Ofrecerse a llamar a la policía y reportar la situación	92.3%	78.0%				***
99	91.5	If the first aider is concerned that the person is at risk of harm from another person, they should: - Encourage the person to call an appropriate helpline (for example, family violence helpline)	Si el asistente está preocupado de que la persona corre el riesgo de sufrir daños por parte de otra persona, debe: - Alentar a la persona a llamar a una línea de ayuda adecuada (por ejemplo, la línea de ayuda para situaciones de violencia doméstica)	100.0%	95.1%
100	92.2	If the person requests the first aider not to tell anyone about the abuse they have experienced, the first aider should: - Respect their wishes, unless they are at risk of immediate harm	Si la persona le pide al asistente que no le diga a nadie sobre el abuso que ha experimentado, el asistente debe: Respetar sus deseos, a menos que evalúe que la persona está en riesgo de daño inmediato	88.5%	78.0%		84.2%	84.4%
101	92.3	If the person requests the first aider not to tell anyone about the abuse they have experienced, the first aider should: - Respect their wishes, unless the abuse is a crime that is mandatory to report	Si la persona le pide al asistente que no le diga a nadie sobre el abuso que ha experimentado, el asistente debe: - Respetar sus deseos, a menos que el abuso constituya un crimen que sea forzoso denunciar	80.8%	82.9%
102	93.1	If the first aider believes that they need to share some of the information the person has entrusted with others in order to keep them safe, they should: - Consider the possible repercussions for the person (for example, their safety or relationships)	Si el asistente cree que necesita compartir con otros alguna de la información que la persona le confió para mantenerla segura, debe: - Considerar las posibles repercusiones para la persona (por ejemplo, su seguridad o relaciones)	92.3%	95.1%
103	94.1	If the person discloses abuse that happened in the past, the first aider should: - Tell the person that they believe them	Si la persona revela un abuso que sucedió en el pasado, el asistente debe: - Decirle a la persona que le cree	96.2%	85.4%
104	94.2	If the person discloses abuse that happened in the past, the first aider should: - Do not express any feelings of disbelief	Si la persona revela un abuso que sucedió en el pasado, el asistente debe: - No expresar ningún sentimiento de incredulidad	92.3%	95.1%
105	94.3	If the person discloses abuse that happened in the past, the first aider should: - Thank the person for telling them.	Si la persona revela un abuso que sucedió en el pasado, el asistente debe: - Agradecer a la persona por habérselo confiado	88.5%	85.4%
106	95.2	If the person begins to recount details of the abuse that the first aider finds distressing, the first aider should protect themselves by: - Encourage the person to speak to a support service instead of the first aider	Si la persona comienza a relatar detalles del abuso que el asistente encuentra angustiante, el asistente debe protegerse a sí mismo mediante: - Alentar a la persona a hablar con un servicio de soporte en lugar del asistente	80.8%	97.6%
107	5002	The first aider must take care how and with whom they share information to avoid re-victimization or stigmatization of the person	El asistente debe cuidar cómo y con quién comparte información para evitar la re victimización o estigmatización de la persona				100.0%	96.9%
108	5004	The first aider must consider that if the person is a victim of domestic abuse they may minimize and/or omit information to avoid risks	El asistente debe considerar que una persona que es víctima de abuso doméstico es posible que minimice y/u omita información para evitar riesgos.				89.5%	100.0%
109	5005	The first aider must provide the person with information regarding the institutional means to get out of the situation of abuse (for example, places to report, ask for protection, specialized centers, etc.)	El asistente debe facilitar a la persona información respecto de los medios institucionales a los que puede recurrir para salir de la situación de abuso (por ejemplo, lugares donde denunciar, pedir protección, centros especializados, etc)				100.0%	100.0%
110	5006	In the event that abuse is occurring, the first aider must activate all the options to protect the abused person	En el caso de que un abuso esté ocurriendo, el asistente debe activar todos los dispositivos de ayuda para proteger a la persona en situación de abuso.				100.0%	93.8%
		Section 6: Providing support during the following weeks and months after a potentially traumatic event	Sección 6: Proporcionar apoyo en las semanas y meses posteriores a un evento potencialmente traumático
111	96	The first aider should be aware that even weeks or months following a potentially traumatic event, the person might have good days and bad days and that there is no timeline for what can be expected.	El asistente de primeros auxilios debe tener en cuenta que incluso semanas o meses después de un evento potencialmente traumático, la persona puede tener días buenos y días malos y que no hay un cronograma para lo que se puede esperar.	96.2%	95.1%
112	97	The first aider should tell the person that everyone processes potentially traumatic events at their own pace.	El asistente debe decirle a la persona que todos elaboran los eventos potencialmente traumáticos a su propio ritmo.	96.2%	97.6%
113	98	The first aider should tell the person that it is possible to recover from potentially traumatic events.	El asistente debe decirle a la persona que es posible recuperarse de eventos potencialmente traumáticos.	84.6%	80.5%
114	101	The first aider should be aware that the person may be more sensitive to events or stress that can seem minor to others.	El asistente debe ser consciente de que la persona puede ser más sensible a los eventos o al estrés pese a que a otros puedan parecerles menores.	96.2%	95.1%
115	102	The first aider should be aware that there are many things that can remind the person of the trauma and cause distress.	El asistente debe ser consciente de que hay muchas cosas que pueden hacer recordar el trauma a la persona y causarle angustia.	96.2%	100.0%
116	104	The first aider should be aware that the person may suddenly or unexpectedly remember details of the event and may need additional support at this time.	El asistente debe tener en cuenta que la persona puede recordar repentina o inesperadamente los detalles del evento y puede necesitar asistencia adicional en ese momento.	92.3%	100.0%
117	105	The first aider should be aware that anniversaries of past potentially traumatic events and media reports of similar experiences can remind the person of the trauma and they may need extra support around these times.	El asistente debe tener en cuenta que los aniversarios de eventos pasados potencialmente traumáticos y los informes de los medios de comunicación de experiencias similares pueden hacerle acordar del trauma a la persona y ella puede necesitar apoyo adicional en esos momentos.	96.2%	95.1%
118	108	The first aider should encourage the person to use supports that are specific to their type of potentially traumatic event	El asistente debe alentar a la persona a usar apoyos que sean específicos para su tipo de evento potencialmente traumático.	84.6%	85.4%
119	112	The first aider should be aware of the type of professional help available to people who have experienced trauma	El asistente de primeros auxilios debe ser consciente del tipo de ayuda profesional disponible para las personas que han experimentado un trauma.	100.0%	100.0%
120	113	The first aider should encourage the person to seek help from a professional who treats people who have experienced trauma	El asistente debe alentar a la persona a buscar ayuda de un profesional que trata a personas que han sufrido un trauma.	88.5%	82.9%
121	6002	The first aider must mention to the person that they do not have to tell the traumatic event to all who request it	El asistente debe mencionar a la persona que no tiene por qué relatar el hecho traumático a todos quienes se lo soliciten				94.7%	90.6%
122	6003	The first aider should be aware of the potential benefit of group elaboration in the case of a traumatic event involving many people at once	El asistente debe estar consciente del beneficio potencial de la elaboración grupal en el caso de un evento traumático que involucre a muchas personas a la vez.				84.2%	75.0%
123	6004	The first aider must consider ways to provide support and accompany the network of people close to those who have lived through a traumatic experience	El asistente debe considerar formas de prestar apoyo y acompañar a la red de personas cercanas de quien ha vivido una experiencia traumática				94.7%	81.3%
		Section 7: Encouraging professional help	Sección 7: ¿Cuándo debe la persona buscar ayuda profesional?
124	114	The first aider should encourage the person to seek professional help if the post-trauma symptoms are interfering with their usual activities for 4 weeks or more	El asistente de primeros auxilios debe alentar a la persona a buscar ayuda profesional si los síntomas postraumáticos interfieren con sus actividades habituales por 4 semanas o más.	92.3%	92.7%
125	115	The first aider should encourage the person to seek professional help if they feel very upset or fearful for 4 weeks or more	El asistente debe alentar a la persona a buscar ayuda profesional si se siente muy molesta o temerosa por 4 semanas o más.	92.3%	82.9%
126	116	The first aider should encourage the person to seek professional help if they are unable to escape intense ongoing distressing feelings for 4 weeks or more	El asistente debe alentar a la persona a buscar ayuda profesional si los sentimientos de angustia siguen siendo intensos por 4 semanas o más.	92.3%	95.1%
127	117	The first aider should encourage the person to seek professional help if they act very differently after the potentially traumatic event for 4 weeks or more.	El asistente debe alentar a la persona a buscar ayuda profesional si actúa de manera muy diferente a como se solía comportar después del evento potencialmente traumático por 4 semanas o más.	96.2%	82.9%
128	118	The first aider should encourage the person to seek professional help if their important relationships are suffering as a result of the trauma (eg, if they withdraw from their carers or friends) for 4 weeks or more	El asistente debe alentar a la persona a buscar ayuda profesional si sus relaciones importantes se ven afectadas como resultado del trauma (por ejemplo, si evita a su familia o amigos) por 4 semanas o más.	92.3%	90.2%
129	119	The first aider should encourage the person to seek professional help if they feel jumpy or have nightmares because of or about the trauma for 4 weeks or more	El asistente debe alentar a la persona a buscar ayuda profesional si se siente nerviosa o tiene pesadillas debido a o sobre el trauma por 4 semanas o más.	84.6%	87.8%
130	120	The first aider should encourage the person to seek professional help if they can't stop thinking about the trauma for 4 weeks or more	El asistente debe alentar a la persona a buscar ayuda profesional si no puede dejar de pensar en el trauma por 4 semanas o más.	92.3%	82.9%
131	121	The first aider should encourage the person to seek professional help if they are unable to enjoy life at all as a result of the trauma for 4 weeks or more	El asistente debe alentar a la persona a buscar ayuda profesional si no puede disfrutar de la vida en absoluto como resultado del trauma por 4 semanas o más.	92.3%	85.4%
132	122	The first aider should encourage the person to seek professional help if they misuse alcohol or other drugs to deal with the trauma for 4 weeks or more.	El asistente debe alentar a la persona a buscar ayuda profesional si la persona abusa del alcohol u otras drogas para lidiar con el trauma.	96.2%	97.6%
		Section 8: Adolescents	Sección 8: Adolescentes
133	124	The first aider should be aware of the ways in which an adolescent may respond differently to a potentially traumatic event compared to an adult.	El asistente de primeros auxilios debe ser consciente de las formas en que un adolescente puede responder a un evento potencialmente traumático y de que estas formas pueden ser diferentes en comparación con un adulto.	96.2%	100.0%
134	125	If the first aider does not have an ongoing role in the adolescent's life, the first aider should ask them if they have a trusted adult who can support them.	Si el asistente no tiene un vínculo preexistente con el adolescente, el asistente debe preguntarle si tiene un adulto de confianza que pueda apoyarlo.	92.3%	92.7%
135	126	If the adolescent does not have a trusted and appropriate adult to talk to, the first aider should connect them with an appropriate service, e.g. a community program, health centre or help line.	Si el adolescente no tiene un adulto confiable y apropiado con quien hablar, el asistente debe conectarlo con un servicio apropiado (por ejemplo, un programa comunitario, centro de salud o línea de ayuda).	96.2%	97.6%
136	127	If appropriate to the relationship, the first aider should contact the adolescent's school about any additional support they may need.	Si es apropiado para la relación, el asistente debe comunicarse con la escuela del adolescente por cualquier apoyo adicional que pueda necesitar.	88.5%	82.9%
137	128	If the adolescent has experienced a potentially traumatic event that is receiving media coverage, the first aider should try to limit their exposure to this media coverage.	Si el adolescente ha experimentado un evento potencialmente traumático que está recibiendo cobertura de los medios, el asistente debe tratar de limitar su exposición a esta cobertura de los medios.	92.3%	85.4%
138	131.1	If the adolescent does not want to talk about what has happened, the first aider should: - Let the adolescent know that they are ready to talk if the adolescent wants to.	Si el adolescente no quiere hablar sobre lo que ha ocurrido, el asistente debe: - Informar al adolescente que está listo para hablar si el adolescente quiere	96.2%	92.7%
139	131.2	If the adolescent does not want to talk about what has happened, the first aider should: - Ask the adolescent if there is someone else they would prefer to talk to.	Si el adolescente no quiere hablar sobre lo que ha ocurrido, el asistente debe: - Preguntar al adolescente si hay alguien más con quien preferiría hablar	88.5%	100.0%
140	8002	The first aider must resort to an organization for the protection of the rights of children and adolescents if the adolescent continues in a dangerous situation	El asistente debe recurrir a un organismo de protección de derechos de niños, niñas y adolescentes si el adolescente continúa en una situación de peligro.				94.7%	93.8%
141	8003	If the adolescent does not want to talk about what has happened, the first aider should: - Help the adolescent to express their feelings instead of talking about what has happened	Si el adolescente no quiere hablar sobre lo que ha ocurrido, el asistente debe: Ayudar al adolescente a que exprese sus sentimientos en lugar de hablar sobre lo que ha ocurrido				84.2%	78.1%
142	8004	The first aider should ask the adolescent what are the best forms of communication that they can have with their peers and not make any assessment about the modes of communication that the adolescent prefers at that moment	El asistente debe preguntar al adolescente cuáles son las mejores formas de comunicación que puede tener con sus pares y no realizar ninguna valoración sobre los modos de comunicación que el adolescente prefiera en ese momento.				94.7%	75.0%
* Alternative statement for a rejected item in R1
** Alternative phrasing for a re-rate item in R1
*** Accepted according to R2 criteria

## Sheet: Total rejected items
		Supplementary File 1 - Final rejected statements
				Round 1			Round 2
		English	Spanish	Lived Experience	Professionals		Lived Experience	Professionals
#	Code	Section 1: Background information	Sección 1: Información inicial
		Section 2: Actions to be taken immediately at the scene of a potentially traumatic event	Sección 2: Acciones a tomar en el sitio de un evento potencialmente traumático
1	12	If the person has been a victim of crime, the first aider should consider the possibility that forensic evidence may need to be collected (for example, cheek swabs, evidence on clothing or skin) and should work with the person in preserving such evidence	Si la persona ha sido víctima de un delito, el asistente debe considerar la posibilidad de que sea necesario recopilar evidencia forense (por ejemplo, evidencia en la ropa o la piel) y debe alentar a la persona a conservar dicha evidencia.	69.2%	65.9%
2	18	If help from the first aider is not needed immediately because others are already helping, they should remain on site until professional help arrives in case their help is needed	Si la ayuda de los asistentes no es necesaria inmediatamente porque hay otras personas ayudando, deben permanecer en el lugar hasta que llegue la ayuda profesional en caso de que se necesite su ayuda.	65.4%	51.2%
3	24	If the first aider does not feel they are in a suitable emotional state to provide support to others, the first aider should prioritise self-care over support to others.	Si el asistente no siente que está en un estado emocional adecuado para brindar apoyo a los demás, debe priorizar el cuidado personal sobre el apoyo a los demás.	61.5%	80.5%
4	25	If the person seems confused, the first aider should try to orient the person so that they know where they are and what the current day and time is	Si la persona parece confundida, el asistente debe intentar orientar a la persona para que sepa dónde está y cuál es el día y hora actual.	53.8%	80.5%
5	28	The first aider should try to keep the person updated about what is happening and what is likely to happen next.	El asistente debe tratar de mantener a la persona actualizada sobre lo que está sucediendo y lo que probablemente suceda a continuación.	50.0%	65.9%
6	29	The first aider should provide accurate information and admit that they lack information if this is the case.	El asistente debe proporcionar información precisa y admitir que carece de información si tal fuese el caso.	65.4%	90.2%
7	30	If the person wants more information about the event, the first aider should try to give them all the information they ask for	Si la persona desea obtener más información sobre el evento, el asistente debe tratar de darle toda la información que solicite.	30.8%	41.5%
8	31	If the person does not want more information about the event, the first aider should not try to give them any	Si la persona no desea información sobre el evento, el asistente no debe darle ninguna información.	61.5%	43.9%
9	32	If the person has been separated from loved ones during the potentially traumatic event and wants to reconnect with them, the first aider should try to help them do so	Si la persona ha sido separada de sus seres queridos durante el evento potencialmente traumático y desea volver a conectarse con ellos, el asistente debe tratar de ayudarla a hacerlo.	61.5%	75.6%
10	35	The first aider should try to stay with the person for as long as the person deems necessary	El asistente debe tratar de permanecer con la persona durante el tiempo que la persona considere que es necesario.	76.9%	56.1%
11	30.01	If the person wants more information about the event, the first aider should try to give them all the information they request unless it may cause further stress or impulsive behaviour that is detrimental to the person	Si la persona desea obtener más información sobre el evento, el asistente debe tratar de darle toda la información que solicite a menos que pueda generar mayor estrés o una conducta impulsiva que la perjudique				63.2%	87.5%
12	2004	If the person has been the victim of a crime, the first aider should consider the possibility that forensic evidence may need to be collected (for example, evidence on clothing or skin).	Si la persona ha sido víctima de un delito, el asistente debe considerar la posibilidad de que sea necesario recopilar evidencia forense (por ejemplo, evidencia en la ropa o la piel)				63.2%	71.9%
		Section 3: What to do at the site of a potentially traumatic event when professional helpers are already at the scene	Sección 3: Qué hacer en el sitio de un evento potencialmente traumático en el que hay asistentes profesionales presentes
13	39	In attempting to meet the person's immediate needs, the first aider should not take over the role of professional helpers who may be better able to meet those needs.	Al tratar de satisfacer las necesidades inmediatas de la persona, el asistente no debe asumir el papel de los ayudantes profesionales que pueden ser más capaces de satisfacer esas necesidades.	69.2%	73.2%
14	40	The first aider should not offer food or drink to the person without the permission of the professional helpers	El asistente no debe ofrecer comida o bebida a la persona sin el permiso de los ayudantes profesionales.	57.7%	56.1%
		Section 4: Talking about the trauma	Sección4: Hablando del trauma
15	49	The first aider should not tell the person to "don't be so self-focused," "move on," or "focus on the positive" because the impacts of potentially traumatic events cannot be overcome by the sole willpower of the person	El asistente no debe decirle a la persona que "no se centre tanto en sí misma", "siga adelante" o "se centre en lo positivo" porque los impactos de eventos potencialmente traumáticos no pueden ser superados solo por la fuerza de voluntad de la persona.	76.9%	87.8%		73.7%	87.5%
16	46	If the person starts a sensitive conversation and the first aider doesn't think this is the ideal place to talk with the person, the first aider should suggest that they find an environment that is safe, comfortable, and free from distractions	Si la persona comienza una conversación sensible y el asistente no cree que sea el lugar ideal para hablar con la persona, el asistente debe sugerirle que busquen un entorno seguro, cómodo y libre de distracciones.	61.5%	85.4%
17	47	If the person begins a sensitive conversation and the first aider does not think it is the ideal time or place to talk to the person, they should still have the conversation rather than delay it.	Si la persona comienza una conversación sensible y el asistente no cree que sea el momento o el lugar ideal para hablar con la persona, debe igualmente mantener la conversación en lugar de postergarla.	38.5%	48.8%
18	48	The fist aider should avoid touching the person without their permission even if, given their previous knowledge of each other, physical contact is normal in their relationship.	El asistente debe evitar tocar a la persona sin su permiso, incluso si el contacto físico, dado su previo conocimiento mutuo, es habitual en su relación.	69.2%	73.2%
19	50	The first aider should encourage the person to talk about their feelings, but only if the person feels ready to do so	El asistente de primeros auxilios debe alentar a la persona a hablar sobre sus sentimientos, pero solo si la persona se siente preparada para hacerlo.	57.7%	73.2%
20	51	If the person does not want to talk to the first aider about how they are feeling, the first aider should encourage them to consider calling a helpline or using other community resources	Si la persona no desea hablar con el asistente sobre cómo se siente, éste debe alentarla a que considere llamar a una línea de ayuda o utilizar otros recursos de la comunidad.	73.1%	65.9%
21	53	The first aider should not tell the person that they understand how the person feels	El asistente no debe decirle a la persona que "entiende cómo se siente".	46.2%	46.3%
22	55	The first aider should express their understanding of the situation by saying something like "I'm so sorry about what happened."	El asistente debe expresar su comprensión de la situación diciendo algo como "Lamento mucho lo que pasó".	38.5%	53.7%
23	56	If the first aider doesn't know what to say, they shouldn't be afraid to admit it	Si el asistente no sabe qué decir, no debe tener miedo de admitirlo.	69.2%	70.7%
24	59	The first aider should tell the person that what happened was not their fault, only if they know this to be true	El asistente debe decirle a la persona que lo que sucedió no fue culpa suya, únicamente si sabe que esto es cierto.	30.8%	43.9%
25	60	If the person feels guilty about something they did or did not do related to the potentially traumatic event, the first aider should point out everything they did right	Si la persona se siente culpable por algo que hizo o no hizo relacionado con el evento potencialmente traumático, el asistente debe señalarle todo lo que hizo bien.	61.5%	48.8%
26	60.0	If the person feels guilty about something they did or did not do related to the potentially traumatic event, the first aider should point out that they did the best they could in the difficult scenario they had	Si la persona se siente culpable por algo que hizo o no hizo relacionado con el evento traumático, el asistente debe señalarle que hizo lo mejor que pudo en el difícil escenario que tenía				68.4%	71.9%	**
27	63	The first aider should not avoid talking about the person's experiences	El asistente no debe evitar hablar sobre las experiencias de la persona.	57.7%	63.4%
28	66	The first aider should not probe into the details of the potentially traumatic event	El asistente no debe sondear los detalles del evento potencialmente traumático.	57.7%	70.7%
29	67	The first aider should not offer religious solace by saying things like "God has reasons"	El asistente no debe ofrecer consuelo religioso diciendo cosas como "Dios tiene razones".	80.8%	78.0%
30	67.0	The first aider should not offer religious comfort unless they are sure that the person shares these ideas	El asistente no debe ofrecer consuelo religioso a menos que esté seguro que la persona comparte estas creencias				68.4%	87.5%	**
31	69	If the first aider has personally experienced trauma, they should not share the details of this unless asked	Si el asistente ha experimentado personalmente un trauma, no debe compartir los detalles de esto a menos que se le pregunte.	65.4%	70.7%
32	78.2	If the person seems to be 'spaced out', 'shuts down' or is struggling to communicate, the first aider should encourage the person to move around a bit, for example change their posture, do some stretches	Si la persona parece estar "atontada", "ensimismada" o está teniendo dificultades para comunicarse, el asistente debe: - Alentar a la persona a moverse un poco, por ejemplo cambiar su postura, hacer algunos estiramientos	50.0%	39.0%
33	79	If the person experiences flashbacks or vivid memories, the first aider should ask the person how they would like to be supported if they were to experience these memories again	Si la persona experimenta flashbacks o recuerdos vívidos, el asistente debe preguntarle a la persona cómo desea que se le brinde apoyo si volviese a experimentar estos recuerdos nuevamente.	76.9%	68.3%
34	80.1	If the person experiences flashbacks or vivid memories, the first aider should: - Tell them that even though it seems real, it's not really happening	Si la persona experimenta un flashback, el asistente debe: - Decirle que, aunque parece real, en realidad eso no está sucediendo	73.1%	73.2%		63.2%	75.0%
35	80.4	If the person experiences flashbacks, the first aider should: - Offer them a glass of water	Si la persona experimenta un flashback, el asistente debe: - Ofrecer un vaso de agua	61.5%	39.0%
36	80.6	If the person experiences flashbacks, the first aider should: - Avoid touching the person	Si la persona experimenta un flashback, el asistente debe: - Evitar tocarla	53.8%	61.0%
37	4003	If the person seems distressed, the first aider can offer to do a relaxation exercise together	Si la persona parece estar angustiada, el asistente puede ofrecer hacer juntos un ejercicio de relajación				78.9%	56.3%
		Section 5: Experiences of abuse	Sección 5: Experiencias de abuso
38	81.1	If the person discloses any abuse associated with criminal activity, the first aider should: - Encourage the person to report it to the police, if it is safe to do so	Si la persona revela algún abuso en que un tercero puede ser penalizado, el asistente de primeros auxilios debe: - Alentar a la persona a denunciarlo a la policía, si es seguro hacerlo	92.3%	73.2%		63.2%	56.3%
39	81.2	If the person discloses any abuse associated with criminal activity, the first aider should: - Report it to the police, if it is safe to do so	Si la persona revela algún abuso asociado con una actividad criminal, el asistente de primeros auxilios debe: - Denunciarlo a la policía, si es seguro hacerlo	69.2%	61.0%
40	82	If the first aider will report any criminal activity to the police, they should let the person know beforehand.	Si el asistente informa cualquier actividad criminal a la policía, debe antes avisar a la persona que lo va a hacer.	69.2%	82.9%
41	81.03	If the person discloses any abuse associated with criminal activity, the first aider should: - Consider accompanying the person to make the police report	Si la persona revela algún abuso en que un tercero puede ser penalizado, el asistente de primeros auxilios debe: - Considerar acompañar a la persona a realizar la denuncia policial.				78.9%	71.9%
42	86.1	If the person discloses that the abusive situation continues, the first aider should: - Encourage the person to tell the perpetrator to stop, if it is safe to do so	Si la persona revela que la situación de abuso persiste, el asistente debe: - Alentar a la persona a decirle al perpetrador que se detenga, si es seguro hacerlo	53.8%	31.7%
43	86.2	If the person discloses that the abusive situation continues, the first aider should: - Encourage the person to tell the perpetrator how it is affecting them, if it is safe to do so	Si la persona revela que la situación de abuso persiste, el asistente debe: - Alentar a la persona a decirle al perpetrador cómo la está afectando, si es seguro hacerlo	50.0%	26.8%
44	87	If the first aider sees physical signs of abuse (for example, repeated bruising), they should discuss their concerns with the person.	Si el asistente ve signos físicos de abuso (por ejemplo, moretones repetidos), debe discutir sus preocupaciones con la persona.	57.7%	82.9%
45	90	If the first aider expresses their concerns about signs of physical abuse and the person dismisses them and becomes angry, the first aider should apologise to the person.	Si el asistente expresa sus inquietudes sobre los signos de abuso físico y la persona lo rechaza y se enoja, el asistente debe disculparse con la persona.	26.9%	31.7%
46	90.00	If the first aider expresses concerns about signs of physical abuse and the person rejects it and becomes angry, the first aider should try to explain that although the form may have been incorrect, they were trying to take care of the person	Si el asistente expresa sus inquietudes sobre los signos de abuso físico y la persona lo rechaza y se enoja, el asistente debe intentar explicar que aunque la forma no haya sido la correcta, estaba intentando cuidarla				63.2%	62.5%	**
47	91.6	If the first aider is concerned that the person is at risk of harm from another person, they should: - Offer to call an appropriate helpline on behalf of the person, e.g. family violence helpline.	Si el asistente está preocupado de que la persona corre el riesgo de sufrir daños por parte de otra persona, debe: - Ofrecer llamar a una línea de ayuda apropiada en nombre de la persona (por ejemplo, la línea de ayuda para situaciones de violencia doméstica)	84.6%	61.0%
48	91.7	If the first aider is concerned that the person is at risk of harm from another person, they should: - do nothing that places themselves at risk.	Si el asistente está preocupado de que la persona corre el riesgo de sufrir daños por parte de otra persona, debe: - No hacer nada que lo ponga a sí mismo en riesgo	76.9%	73.2%				*
49	91.80	If the first aider is concerned that the person is at risk of harm from another person, they should: - Share the information with others even without the consent of the person in case of assessing imminent risk for the person	Si el asistente está preocupado de que la persona corre el riesgo de sufrir daños por parte de otra persona, debe compartir con otros la información aun sin consentimiento de la persona en caso de evaluar riesgo inminente para la misma				57.9%	78.1%
50	92.1	If the person requests the first aider not to tell anyone about the abuse they have experienced, the first aider should: - Respect their wishes at all times and in all circumstances	Si la persona le pide al asistente que no le diga a nadie sobre el abuso que ha experimentado, el asistente debe: - Respetar sus deseos siempre y en toda circunstancia	34.6%	14.6%
51	93.2	If the first aider believes that they need to share some of the information the person has entrusted with others in order to keep them safe, they should: - Get the person's agreement before doing so	Si el asistente cree que necesita compartir con otros alguna de la información que la persona le confió para mantenerla segura, debe: _x000D_Obtener el acuerdo de la persona antes de hacerlo	73.1%	70.7%		84.2%	71.9%
52	93.3	If the first aider believes that they need to share some of the information the person has entrusted with others in order to keep them safe, they should: - Tell the person before doing so.	Si el asistente cree que necesita compartir con otros alguna de la información que la persona le confió para mantenerla segura, debe: - Decirle a la persona antes de hacerlo	65.4%	73.2%
53	95.1	If the person begins to recount details of the abuse that the first aider finds distressing, the first aider should protect themselves by: - Encouraging the person to talk about other things	Si la persona comienza a relatar detalles del abuso que el asistente encuentra angustiante, el asistente debe protegerse a sí mismo mediante: - Alentando a la persona a hablar sobre otras cosas	19.2%	14.6%
		Section 6: Providing support during the following weeks and months after a potentially traumatic event	Sección 6: Proporcionar apoyo en las semanas y meses posteriores a un evento potencialmente traumático
54	99	The first aider should tell the person about any sources of information available for survivors, e.g. information sessions, fact sheets and phone numbers for information lines.	El asistente debe informarle a la persona sobre cualquier fuente de información disponible para los sobrevivientes (por ejemplo, páginas de internet con información y números de teléfono para recibir información).	69.2%	73.2%
55	100	The first aider should discourage the person from making any major life decisions or big life changes, if at all possible.	El asistente debe desalentar a la persona a tomar decisiones importantes sobre la vida o grandes cambios en la vida, si es posible, en un primer momento.	53.8%	61.0%
56	103	The first aider should encourage the person to talk about how the trauma has affected their relationships	El asistente debe alentar a la persona a hablar sobre cómo el trauma ha afectado sus relaciones.	57.7%	39.0%
57	106	The first aider should encourage the person to share their reactions with people they believe will be supportive	El asistente de primeros auxilios debe alentar a la persona a compartir sus reacciones con personas que cree que serán de apoyo.	76.9%	80.5%		73.7%	81.3%
58	107	The first aider should encourage the person to share their memories with people they think will support them	El asistente debe alentar a la persona a compartir sus recuerdos con personas que cree que le brindarán apoyo.	76.9%	65.9%
59	109	If the first aider knows someone else who has had a similar experience, the first aider should suggest to the person that they might speak to them.	Si el asistente conoce a alguien más que haya tenido una experiencia similar, el asistente debe sugerirle a la persona que podría hablar con ella.	42.3%	19.5%
60	110	If the person has experienced a potentially traumatic event that is receiving media coverage, the first aider should encourage the person to limit their exposure to this media coverage	Si la persona ha experimentado un evento potencialmente traumático que está recibiendo cobertura de los medios, el asistente debe alentar a la persona a limitar su exposición a esta cobertura de los medios.	73.1%	78.0%		63.2%	78.1%
61	111	If the person has experienced a potentially traumatic event that is receiving media coverage, the first aider should offer to keep track of new or important information so the person does not need to monitor it constantly.	Si la persona ha experimentado un evento potencialmente traumático que está recibiendo cobertura de los medios, y la persona está intentando prestar menos atención a esas noticias, el asistente debe ofrecerle realizar un seguimiento de la información nueva o importante para que la persona no tenga que monitorearla constantemente.	69.2%	43.9%
62	6001	The first aider must inform the person about any information sources available for people affected by traumatic events (for example, web pages with official information)	El asistente debe informarle a la persona sobre cualquier fuente de información disponible para personas afectadas en eventos traumáticos (por ejemplo, páginas web con información oficial)				73.7%	78.1%
		Section 7: Encouraging professional help	Sección 7: ¿Cuándo debe la persona buscar ayuda profesional?
63	123	The first aider must be aware that there are people who recover from trauma without the need for professional help	El asistente debe ser consciente de que hay personas que se recuperan de un trauma sin necesidad de ayuda profesional.	73.1%	75.6%
64	123.0	The first aider must be aware that there are people who recover from a potentially traumatic event without the need for professional help	El asistente debe ser consciente de que hay personas que se recuperan de haber vivido una situación potencialmente traumática sin necesidad de ayuda profesional				47.4%	81.3%	***
65	7001	The first aider must be aware that it is better for a person who has experienced a potentially traumatic situation to always have professional support in a preventive way	El asistente debe ser consciente de que es mejor que una persona que ha vivido una situación potencialmente traumática siempre tenga apoyo profesional en forma preventiva				89.5%	65.6%
		Section 8: Adolescents	Sección 8: Adolescentes
66	129	The first aider should encourage teens to use face-to-face contact with friends rather than through social media	El asistente debe alentar a los adolescentes a usar el contacto cara a cara con amigos en lugar de a través de las redes sociales.	65.4%	39.0%
67	130	The first aider should not hide information from the adolescent in an attempt to protect them.	El asistente no debe ocultarle información al adolescente en un intento de protegerlo.	69.2%	68.3%
68	131.3	If the adolescent does not want to talk about what has occurred, the first aider should encourage the adolescent to talk about their feelings rather than about what has occurred.	Si el adolescente no quiere hablar sobre lo que ha ocurrido, el asistente debe: - Alentar al adolescente a hablar sobre sus sentimientos en lugar de sobre lo que ha ocurrido	80.8%	65.9%
69	8004	If an adolescent has experienced a traumatic event, the first aider should connect them with professional help regardless of whether they have symptoms of trauma	Si un adolescente ha experimentado un evento traumático el asistente debe conectarlo con ayuda profesional independientemente de si presenta síntomas de trauma.				73.7%	62.5%
* Should have been rerated in R2; it was rejected following R2 criteria
** Revised version of a re-rated item also rejected
*** Revised version of a re-rated item
* A revised version of this statement was endorsed
** The revised version of this statement was also not endorsed
